# Supplementary material for: Design rules applied to silver nanoparticles synthesis: A practical example of machine learning application
Source: Comput Struct Biotechnol J. 2024 Feb 17;25:20–33. doi: 10.1016/j.csbj.2024.02.010 (PMC10914561; doi:10.1016/j.csbj.2024.02.010)
Supplement: Supplementary file 1 — Supplementary material [file mmc1.xlsx]

## Sheet: Raw_data
Reference	Author	Year	DOI	Process	Steps	External_energy	Temp_Celcius	Conditions_light	Power_w	Pressure_autoclave_psi	Ultrasound_kHz	Stirring	Stiring_Speed_rpm_	Synthesis_Duration_h	Scale_synthesis_ml	Precursor_Compound	Precursor_source	Precursor_Purity_%	Precurcor_conc_mM	METRIC	capping_agent (final coating)	NEW_Capping agent	capping agent CLASSIFICATION (organic vs inorganic?)	NEW_capping agent_Class	reducing agent	NEW_reducing agent	reducing agent CLASSIFICATION (organic vs inorganic?)	NEW_reducing agent_class	Capping agent concentration (mg/mL)	METRIC (mM)	TOTAL capping agent with silver concentration (METRIC?)	METRIC	Reducing agent quantity	METRIC	Reducing Concentration	METRIC	Order of reagent	Order of reagent_CODE	catalyst	Concentration	METRIC	Yield of reaction %	Final chemical composition Ag normal concentration	METRIC	additional chemical compositions	Method of determination	Instrumentation	treatment	methods
Abboud et al, Microwave-assisted approach for rapid and green phytosynthesis of silver nanoparticles using aqueous onion (Allium cepa) extract and their antibacterial activity, Journal Of Nanostructure in Chemistry 2013, 3:84	Abboud	2013	http://www.jnanochem.com/content/3/1/84	phytosynthesis	Single	microwave	?	?	100	No	No	Magnetic	?	0.008	55	AgNO3	?	?	100	mM	Allium cepa onion extract	Plant	Phytochemical extract	organic	Allium cepa onion extract	Plant	Phytochemical extract	organic	?	?	?	?	5	mL	?	?	precursor;reducing	AB	?	?	?	?	?	?	?	?	?	washed	centrifugation
Abboud et al, Microwave-assisted approach for rapid and green phytosynthesis of silver nanoparticles using aqueous onion (Allium cepa) extract and their antibacterial activity, Journal Of Nanostructure in Chemistry 2013, 3:84	Abboud	2013	http://www.jnanochem.com/content/3/1/84	phytosynthesis	Single	microwave	?	?	150	No	No	Magnetic	?	0.008	55	AgNO3	?	?	100	mM	Allium cepa onion extract	Plant	Phytochemical extract	organic	Allium cepa onion extract	Plant	Phytochemical extract	organic	?	?	?	?	5	mL	?	?	precursor;reducing	AB	?	?	?	?	?	?	?	?	?	washed	centrifugation
Abboud et al, Microwave-assisted approach for rapid and green phytosynthesis of silver nanoparticles using aqueous onion (Allium cepa) extract and their antibacterial activity, Journal Of Nanostructure in Chemistry 2013, 3:84	Abboud	2013	http://www.jnanochem.com/content/3/1/84	phytosynthesis	Single	microwave	?	?	225	No	No	Magnetic	?	0.008	55	AgNO3	?	?	100	mM	Allium cepa onion extract	Plant	Phytochemical extract	organic	Allium cepa onion extract	Plant	Phytochemical extract	organic	?	?	?	?	5	mL	?	?	precursor;reducing	AB	?	?	?	?	?	?	?	?	?	washed	centrifugation
Abboud et al, Microwave-assisted approach for rapid and green phytosynthesis of silver nanoparticles using aqueous onion (Allium cepa) extract and their antibacterial activity, Journal Of Nanostructure in Chemistry 2013, 3:84	Abboud	2013	http://www.jnanochem.com/content/3/1/84	phytosynthesis	Single	microwave	?	?	300	No	No	Magnetic	?	0.008	55	AgNO3	?	?	100	mM	Allium cepa onion extract	Plant	Phytochemical extract	organic	Allium cepa onion extract	Plant	Phytochemical extract	organic	?	?	?	?	5	mL	?	?	precursor;reducing	AB	?	?	?	?	?	?	?	?	?	washed	centrifugation
Abboud et al, Microwave-assisted approach for rapid and green phytosynthesis of silver nanoparticles using aqueous onion (Allium cepa) extract and their antibacterial activity, Journal Of Nanostructure in Chemistry 2013, 3:84	Abboud	2013	http://www.jnanochem.com/content/3/1/84	phytosynthesis	Single	microwave	?	?	300	No	No	Magnetic	?	0.008	55	AgNO3	?	?	100	mM	Allium cepa onion extract	Plant	Phytochemical extract	organic	Allium cepa onion extract	Plant	Phytochemical extract	organic	?	?	?	?	5	mL	?	?	precursor;reducing	AB	?	?	?	?	?	?	?	?	?	washed	centrifugation
Abboud et al, Microwave-assisted approach for rapid and green phytosynthesis of silver nanoparticles using aqueous onion (Allium cepa) extract and their antibacterial activity, Journal Of Nanostructure in Chemistry 2013, 3:84	Abboud	2013	http://www.jnanochem.com/content/3/1/84	phytosynthesis	Single	microwave	?	?	400	No	No	Magnetic	?	0.008	55	AgNO3	?	?	100	mM	Allium cepa onion extract	Plant	Phytochemical extract	organic	Allium cepa onion extract	Plant	Phytochemical extract	organic	?	?	?	?	5	mL	?	?	precursor;reducing	AB	?	?	?	?	?	?	?	?	?	washed	centrifugation
Abboud et al, Microwave-assisted approach for rapid and green phytosynthesis of silver nanoparticles using aqueous onion (Allium cepa) extract and their antibacterial activity, Journal Of Nanostructure in Chemistry 2013, 3:84	Abboud	2013	http://www.jnanochem.com/content/3/1/84	phytosynthesis	Single	microwave	?	?	500	No	No	Magnetic	?	0.008	55	AgNO3	?	?	100	mM	Allium cepa onion extract	Plant	Phytochemical extract	organic	Allium cepa onion extract	Plant	Phytochemical extract	organic	?	?	?	?	5	mL	?	?	precursor;reducing	AB	?	?	?	?	?	?	?	?	?	washed	centrifugation
Abboud et al, Microwave-assisted approach for rapid and green phytosynthesis of silver nanoparticles using aqueous onion (Allium cepa) extract and their antibacterial activity, Journal Of Nanostructure in Chemistry 2013, 3:84	Abboud	2013	http://www.jnanochem.com/content/3/1/84	phytosynthesis	Single	microwave	?	?	300	No	No	Magnetic	?	0.016	55	AgNO3	?	?	100	mM	Allium cepa onion extract	Plant	Phytochemical extract	organic	Allium cepa onion extract	Plant	Phytochemical extract	organic	?	?	?	?	5	mL	?	?	precursor;reducing	AB	?	?	?	?	?	?	?	?	?	washed	centrifugation
Abeer Mohammed et al, The potential activity of biosynthesized silver nanoparticles of Pseudomonas aeruginosa as an antibacterial agent against multidrug‑resistant isolates from intensive care unit and anticancer agent, Environmental Sciences Europe 2022, 34:109	Abeer	2022	https://doi.org/10.1186/s12302-022-00684-2	biosynthesis	Single	No	25	?	No	No	No	No	0	48	?	AgNO3	Sigma Aldrich	?	1	mM	Pseudomonas aeruginosa supernantant cell-free filtrate	Bacterial extract	Bacterial	organic	Pseudomonas aeruginosa supernantant cell-free filtrate	Bacterial extract	Bacterial	organic	250	mg/mL	?	?	?	?	250	mg/mL	reducing;precursor	BA	?	?	?	?	?	?	?	?	?	dried	?
Abeer Mohammed et al, The potential activity of biosynthesized silver nanoparticles of Pseudomonas aeruginosa as an antibacterial agent against multidrug‑resistant isolates from intensive care unit and anticancer agent, Environmental Sciences Europe 2022, 34:109	Abeer	2022	https://doi.org/10.1186/s12302-022-00684-2	biosynthesis	Single	No	25	?	No	No	No	No	0	48	?	AgNO3	Sigma Aldrich	?	1	mM	Pseudomonas aeruginosa supernantant cell-free filtrate	Bacterial extract	Bacterial	organic	Pseudomonas aeruginosa supernantant cell-free filtrate	Bacterial extract	Bacterial	organic	250	mg/mL	?	?	?	?	250	mg/mL	reducing;precursor	BA	?	?	?	?	?	?	?	?	?	dried	?
Abeer Mohammed et al, The potential activity of biosynthesized silver nanoparticles of Pseudomonas aeruginosa as an antibacterial agent against multidrug‑resistant isolates from intensive care unit and anticancer agent, Environmental Sciences Europe 2022, 34:109	Abeer	2022	https://doi.org/10.1186/s12302-022-00684-2	biosynthesis	Single	No	25	?	No	No	No	No	0	48	?	AgNO3	Sigma Aldrich	?	1	mM	Pseudomonas aeruginosa supernantant cell-free filtrate	Bacterial extract	Bacterial	organic	Pseudomonas aeruginosa supernantant cell-free filtrate	Bacterial extract	Bacterial	organic	250	mg/mL	?	?	?	?	250	mg/mL	reducing;precursor	BA	?	?	?	?	?	?	?	?	?	dried	?
Abeer Mohammed et al, The potential activity of biosynthesized silver nanoparticles of Pseudomonas aeruginosa as an antibacterial agent against multidrug‑resistant isolates from intensive care unit and anticancer agent, Environmental Sciences Europe 2022, 34:109	Abeer	2022	https://doi.org/10.1186/s12302-022-00684-2	biosynthesis	Single	No	25	?	No	No	No	No	0	48	?	AgNO3	Sigma Aldrich	?	2	mM	Pseudomonas aeruginosa supernantant cell-free filtrate	Bacterial extract	Bacterial	organic	Pseudomonas aeruginosa supernantant cell-free filtrate	Bacterial extract	Bacterial	organic	250	mg/mL	?	?	?	?	250	mg/mL	reducing;precursor	BA	?	?	?	?	?	?	?	?	?	dried	?
Abeer Mohammed et al, The potential activity of biosynthesized silver nanoparticles of Pseudomonas aeruginosa as an antibacterial agent against multidrug‑resistant isolates from intensive care unit and anticancer agent, Environmental Sciences Europe 2022, 34:109	Abeer	2022	https://doi.org/10.1186/s12302-022-00684-2	biosynthesis	Single	No	25	?	No	No	No	No	0	48	?	AgNO3	Sigma Aldrich	?	2	mM	Pseudomonas aeruginosa supernantant cell-free filtrate	Bacterial extract	Bacterial	organic	Pseudomonas aeruginosa supernantant cell-free filtrate	Bacterial extract	Bacterial	organic	250	mg/mL	?	?	?	?	250	mg/mL	reducing;precursor	BA	?	?	?	?	?	?	?	?	?	dried	?
Abeer Mohammed et al, The potential activity of biosynthesized silver nanoparticles of Pseudomonas aeruginosa as an antibacterial agent against multidrug‑resistant isolates from intensive care unit and anticancer agent, Environmental Sciences Europe 2022, 34:109	Abeer	2022	https://doi.org/10.1186/s12302-022-00684-2	biosynthesis	Single	No	25	?	No	No	No	No	0	48	?	AgNO3	Sigma Aldrich	?	2	mM	Pseudomonas aeruginosa supernantant cell-free filtrate	Bacterial extract	Bacterial	organic	Pseudomonas aeruginosa supernantant cell-free filtrate	Bacterial extract	Bacterial	organic	250	mg/mL	?	?	?	?	250	mg/mL	reducing;precursor	BA	?	?	?	?	?	?	?	?	?	dried	?
Abeer Mohammed et al, The potential activity of biosynthesized silver nanoparticles of Pseudomonas aeruginosa as an antibacterial agent against multidrug‑resistant isolates from intensive care unit and anticancer agent, Environmental Sciences Europe 2022, 34:109	Abeer	2022	https://doi.org/10.1186/s12302-022-00684-2	biosynthesis	Single	No	25	?	No	No	No	No	0	48	?	AgNO3	Sigma Aldrich	?	4	mM	Pseudomonas aeruginosa supernantant cell-free filtrate	Bacterial extract	Bacterial	organic	Pseudomonas aeruginosa supernantant cell-free filtrate	Bacterial extract	Bacterial	organic	250	mg/mL	?	?	?	?	250	mg/mL	reducing;precursor	BA	?	?	?	?	?	?	?	?	?	dried	?
Abeer Mohammed et al, The potential activity of biosynthesized silver nanoparticles of Pseudomonas aeruginosa as an antibacterial agent against multidrug‑resistant isolates from intensive care unit and anticancer agent, Environmental Sciences Europe 2022, 34:109	Abeer	2022	https://doi.org/10.1186/s12302-022-00684-2	biosynthesis	Single	No	25	?	No	No	No	No	0	48	?	AgNO3	Sigma Aldrich	?	4	mM	Pseudomonas aeruginosa supernantant cell-free filtrate	Bacterial extract	Bacterial	organic	Pseudomonas aeruginosa supernantant cell-free filtrate	Bacterial extract	Bacterial	organic	250	mg/mL	?	?	?	?	250	mg/mL	reducing;precursor	BA	?	?	?	?	?	?	?	?	?	dried	?
Abeer Mohammed et al, The potential activity of biosynthesized silver nanoparticles of Pseudomonas aeruginosa as an antibacterial agent against multidrug‑resistant isolates from intensive care unit and anticancer agent, Environmental Sciences Europe 2022, 34:109	Abeer	2022	https://doi.org/10.1186/s12302-022-00684-2	biosynthesis	Single	No	25	?	No	No	No	No	0	48	?	AgNO3	Sigma Aldrich	?	4	mM	Pseudomonas aeruginosa supernantant cell-free filtrate	Bacterial extract	Bacterial	organic	Pseudomonas aeruginosa supernantant cell-free filtrate	Bacterial extract	Bacterial	organic	250	mg/mL	?	?	?	?	250	mg/mL	reducing;precursor	BA	?	?	?	?	?	?	?	?	?	dried	?
Abeer Mohammed et al, The potential activity of biosynthesized silver nanoparticles of Pseudomonas aeruginosa as an antibacterial agent against multidrug‑resistant isolates from intensive care unit and anticancer agent, Environmental Sciences Europe 2022, 34:109	Abeer	2022	https://doi.org/10.1186/s12302-022-00684-2	biosynthesis	Single	No	25	?	No	No	No	No	0	48	?	AgNO3	Sigma Aldrich	?	1	mM	Pseudomonas aeruginosa supernantant cell-free filtrate	Bacterial extract	Bacterial	organic	Pseudomonas aeruginosa supernantant cell-free filtrate	Bacterial extract	Bacterial	organic	250	mg/mL	?	?	?	?	250	mg/mL	reducing;precursor	BA	?	?	?	?	?	?	?	?	?	dried	?
Abeer Mohammed et al, The potential activity of biosynthesized silver nanoparticles of Pseudomonas aeruginosa as an antibacterial agent against multidrug‑resistant isolates from intensive care unit and anticancer agent, Environmental Sciences Europe 2022, 34:109	Abeer	2022	https://doi.org/10.1186/s12302-022-00684-2	biosynthesis	Single	No	25	?	No	No	No	No	0	48	?	AgNO3	Sigma Aldrich	?	1	mM	Pseudomonas aeruginosa supernantant cell-free filtrate	Bacterial extract	Bacterial	organic	Pseudomonas aeruginosa supernantant cell-free filtrate	Bacterial extract	Bacterial	organic	250	mg/mL	?	?	?	?	250	mg/mL	reducing;precursor	BA	?	?	?	?	?	?	?	?	?	dried	?
Abeer Mohammed et al, The potential activity of biosynthesized silver nanoparticles of Pseudomonas aeruginosa as an antibacterial agent against multidrug‑resistant isolates from intensive care unit and anticancer agent, Environmental Sciences Europe 2022, 34:109	Abeer	2022	https://doi.org/10.1186/s12302-022-00684-2	biosynthesis	Single	No	25	?	No	No	No	No	0	48	?	AgNO3	Sigma Aldrich	?	1	mM	Pseudomonas aeruginosa supernantant cell-free filtrate	Bacterial extract	Bacterial	organic	Pseudomonas aeruginosa supernantant cell-free filtrate	Bacterial extract	Bacterial	organic	250	mg/mL	?	?	?	?	250	mg/mL	reducing;precursor	BA	?	?	?	?	?	?	?	?	?	dried	?
Abeer Mohammed et al, The potential activity of biosynthesized silver nanoparticles of Pseudomonas aeruginosa as an antibacterial agent against multidrug‑resistant isolates from intensive care unit and anticancer agent, Environmental Sciences Europe 2022, 34:109	Abeer	2022	https://doi.org/10.1186/s12302-022-00684-2	biosynthesis	Single	No	25	?	No	No	No	No	0	48	?	AgNO3	Sigma Aldrich	?	1	mM	Pseudomonas aeruginosa supernantant cell-free filtrate	Bacterial extract	Bacterial	organic	Pseudomonas aeruginosa supernantant cell-free filtrate	Bacterial extract	Bacterial	organic	250	mg/mL	?	?	?	?	250	mg/mL	reducing;precursor	BA	?	?	?	?	?	?	?	?	?	dried	?
Abeer Mohammed et al, The potential activity of biosynthesized silver nanoparticles of Pseudomonas aeruginosa as an antibacterial agent against multidrug‑resistant isolates from intensive care unit and anticancer agent, Environmental Sciences Europe 2022, 34:109	Abeer	2022	https://doi.org/10.1186/s12302-022-00684-2	biosynthesis	Single	No	25	?	No	No	No	No	0	48	?	AgNO3	Sigma Aldrich	?	1	mM	Pseudomonas aeruginosa supernantant cell-free filtrate	Bacterial extract	Bacterial	organic	Pseudomonas aeruginosa supernantant cell-free filtrate	Bacterial extract	Bacterial	organic	250	mg/mL	?	?	?	?	250	mg/mL	reducing;precursor	BA	?	?	?	?	?	?	?	?	?	dried	?
Abeer Mohammed et al, The potential activity of biosynthesized silver nanoparticles of Pseudomonas aeruginosa as an antibacterial agent against multidrug‑resistant isolates from intensive care unit and anticancer agent, Environmental Sciences Europe 2022, 34:109	Abeer	2022	https://doi.org/10.1186/s12302-022-00684-2	biosynthesis	Single	No	25	?	No	No	No	No	0	48	?	AgNO3	Sigma Aldrich	?	1	mM	Pseudomonas aeruginosa supernantant cell-free filtrate	Bacterial extract	Bacterial	organic	Pseudomonas aeruginosa supernantant cell-free filtrate	Bacterial extract	Bacterial	organic	250	mg/mL	?	?	?	?	250	mg/mL	reducing;precursor	BA	?	?	?	?	?	?	?	?	?	dried	?
Abeer Mohammed et al, The potential activity of biosynthesized silver nanoparticles of Pseudomonas aeruginosa as an antibacterial agent against multidrug‑resistant isolates from intensive care unit and anticancer agent, Environmental Sciences Europe 2022, 34:109	Abeer	2022	https://doi.org/10.1186/s12302-022-00684-2	biosynthesis	Single	No	25	?	No	No	No	No	0	48	?	AgNO3	Sigma Aldrich	?	1	mM	Pseudomonas aeruginosa supernantant cell-free filtrate	Bacterial extract	Bacterial	organic	Pseudomonas aeruginosa supernantant cell-free filtrate	Bacterial extract	Bacterial	organic	250	mg/mL	?	?	?	?	250	mg/mL	reducing;precursor	BA	?	?	?	?	?	?	?	?	?	dried	?
Abeer Mohammed et al, The potential activity of biosynthesized silver nanoparticles of Pseudomonas aeruginosa as an antibacterial agent against multidrug‑resistant isolates from intensive care unit and anticancer agent, Environmental Sciences Europe 2022, 34:109	Abeer	2022	https://doi.org/10.1186/s12302-022-00684-2	biosynthesis	Single	No	25	?	No	No	No	No	0	48	?	AgNO3	Sigma Aldrich	?	1	mM	Pseudomonas aeruginosa supernantant cell-free filtrate	Bacterial extract	Bacterial	organic	Pseudomonas aeruginosa supernantant cell-free filtrate	Bacterial extract	Bacterial	organic	250	mg/mL	?	?	?	?	250	mg/mL	reducing;precursor	BA	?	?	?	?	?	?	?	?	?	dried	?
Abeer Mohammed et al, The potential activity of biosynthesized silver nanoparticles of Pseudomonas aeruginosa as an antibacterial agent against multidrug‑resistant isolates from intensive care unit and anticancer agent, Environmental Sciences Europe 2022, 34:109	Abeer	2022	https://doi.org/10.1186/s12302-022-00684-2	biosynthesis	Single	No	25	?	No	No	No	No	0	48	?	AgNO3	Sigma Aldrich	?	1	mM	Pseudomonas aeruginosa supernantant cell-free filtrate	Bacterial extract	Bacterial	organic	Pseudomonas aeruginosa supernantant cell-free filtrate	Bacterial extract	Bacterial	organic	250	mg/mL	?	?	?	?	250	mg/mL	reducing;precursor	BA	?	?	?	?	?	?	?	?	?	dried	?
Abeer Mohammed et al, The potential activity of biosynthesized silver nanoparticles of Pseudomonas aeruginosa as an antibacterial agent against multidrug‑resistant isolates from intensive care unit and anticancer agent, Environmental Sciences Europe 2022, 34:109	Abeer	2022	https://doi.org/10.1186/s12302-022-00684-2	biosynthesis	Single	No	25	?	No	No	No	No	0	48	?	AgNO3	Sigma Aldrich	?	1	mM	Pseudomonas aeruginosa supernantant cell-free filtrate	Bacterial extract	Bacterial	organic	Pseudomonas aeruginosa supernantant cell-free filtrate	Bacterial extract	Bacterial	organic	250	mg/mL	?	?	?	?	250	mg/mL	reducing;precursor	BA	?	?	?	?	?	?	?	?	?	dried	?
Abeer Mohammed et al, The potential activity of biosynthesized silver nanoparticles of Pseudomonas aeruginosa as an antibacterial agent against multidrug‑resistant isolates from intensive care unit and anticancer agent, Environmental Sciences Europe 2022, 34:109	Abeer	2022	https://doi.org/10.1186/s12302-022-00684-2	biosynthesis	Single	No	25	?	No	No	No	No	0	48	?	AgNO3	Sigma Aldrich	?	1	mM	Pseudomonas aeruginosa supernantant cell-free filtrate	Bacterial extract	Bacterial	organic	Pseudomonas aeruginosa supernantant cell-free filtrate	Bacterial extract	Bacterial	organic	250	mg/mL	?	?	?	?	250	mg/mL	reducing;precursor	BA	?	?	?	?	?	?	?	?	?	dried	?
Abeer Mohammed et al, The potential activity of biosynthesized silver nanoparticles of Pseudomonas aeruginosa as an antibacterial agent against multidrug‑resistant isolates from intensive care unit and anticancer agent, Environmental Sciences Europe 2022, 34:109	Abeer	2022	https://doi.org/10.1186/s12302-022-00684-2	biosynthesis	Single	No	25	?	No	No	No	No	0	48	?	AgNO3	Sigma Aldrich	?	1	mM	Pseudomonas aeruginosa supernantant cell-free filtrate	Bacterial extract	Bacterial	organic	Pseudomonas aeruginosa supernantant cell-free filtrate	Bacterial extract	Bacterial	organic	250	mg/mL	?	?	?	?	250	mg/mL	reducing;precursor	BA	?	?	?	?	?	?	?	?	?	dried	?
Abeer Mohammed et al, The potential activity of biosynthesized silver nanoparticles of Pseudomonas aeruginosa as an antibacterial agent against multidrug‑resistant isolates from intensive care unit and anticancer agent, Environmental Sciences Europe 2022, 34:109	Abeer	2022	https://doi.org/10.1186/s12302-022-00684-2	biosynthesis	Single	No	25	?	No	No	No	No	0	48	?	AgNO3	Sigma Aldrich	?	1	mM	Pseudomonas aeruginosa supernantant cell-free filtrate	Bacterial extract	Bacterial	organic	Pseudomonas aeruginosa supernantant cell-free filtrate	Bacterial extract	Bacterial	organic	250	mg/mL	?	?	?	?	250	mg/mL	reducing;precursor	BA	?	?	?	?	?	?	?	?	?	dried	?
Abeer Mohammed et al, The potential activity of biosynthesized silver nanoparticles of Pseudomonas aeruginosa as an antibacterial agent against multidrug‑resistant isolates from intensive care unit and anticancer agent, Environmental Sciences Europe 2022, 34:109	Abeer	2022	https://doi.org/10.1186/s12302-022-00684-2	biosynthesis	Single	No	25	?	No	No	No	No	0	48	?	AgNO3	Sigma Aldrich	?	1	mM	Pseudomonas aeruginosa supernantant cell-free filtrate	Bacterial extract	Bacterial	organic	Pseudomonas aeruginosa supernantant cell-free filtrate	Bacterial extract	Bacterial	organic	250	mg/mL	?	?	?	?	250	mg/mL	reducing;precursor	BA	?	?	?	?	?	?	?	?	?	dried	?
Abeer Mohammed et al, The potential activity of biosynthesized silver nanoparticles of Pseudomonas aeruginosa as an antibacterial agent against multidrug‑resistant isolates from intensive care unit and anticancer agent, Environmental Sciences Europe 2022, 34:109	Abeer	2022	https://doi.org/10.1186/s12302-022-00684-2	biosynthesis	Single	No	25	?	No	No	No	No	0	48	?	AgNO3	Sigma Aldrich	?	1	mM	Pseudomonas aeruginosa supernantant cell-free filtrate	Bacterial extract	Bacterial	organic	Pseudomonas aeruginosa supernantant cell-free filtrate	Bacterial extract	Bacterial	organic	250	mg/mL	?	?	?	?	250	mg/mL	reducing;precursor	BA	?	?	?	?	?	?	?	?	?	dried	?
Abeer Mohammed et al, The potential activity of biosynthesized silver nanoparticles of Pseudomonas aeruginosa as an antibacterial agent against multidrug‑resistant isolates from intensive care unit and anticancer agent, Environmental Sciences Europe 2022, 34:109	Abeer	2022	https://doi.org/10.1186/s12302-022-00684-2	biosynthesis	Single	No	25	?	No	No	No	No	0	48	?	AgNO3	Sigma Aldrich	?	1	mM	Pseudomonas aeruginosa supernantant cell-free filtrate	Bacterial extract	Bacterial	organic	Pseudomonas aeruginosa supernantant cell-free filtrate	Bacterial extract	Bacterial	organic	250	mg/mL	?	?	?	?	250	mg/mL	reducing;precursor	BA	?	?	?	?	?	?	?	?	?	dried	?
Abeer Mohammed et al, The potential activity of biosynthesized silver nanoparticles of Pseudomonas aeruginosa as an antibacterial agent against multidrug‑resistant isolates from intensive care unit and anticancer agent, Environmental Sciences Europe 2022, 34:109	Abeer	2022	https://doi.org/10.1186/s12302-022-00684-2	biosynthesis	Single	No	25	?	No	No	No	No	0	48	?	AgNO3	Sigma Aldrich	?	1	mM	Pseudomonas aeruginosa supernantant cell-free filtrate	Bacterial extract	Bacterial	organic	Pseudomonas aeruginosa supernantant cell-free filtrate	Bacterial extract	Bacterial	organic	250	mg/mL	?	?	?	?	250	mg/mL	reducing;precursor	BA	?	?	?	?	?	?	?	?	?	dried	?
Abeer Mohammed et al, The potential activity of biosynthesized silver nanoparticles of Pseudomonas aeruginosa as an antibacterial agent against multidrug‑resistant isolates from intensive care unit and anticancer agent, Environmental Sciences Europe 2022, 34:109	Abeer	2022	https://doi.org/10.1186/s12302-022-00684-2	biosynthesis	Single	No	25	?	No	No	No	No	0	48	?	AgNO3	Sigma Aldrich	?	1	mM	Pseudomonas aeruginosa supernantant cell-free filtrate	Bacterial extract	Bacterial	organic	Pseudomonas aeruginosa supernantant cell-free filtrate	Bacterial extract	Bacterial	organic	250	mg/mL	?	?	?	?	250	mg/mL	reducing;precursor	BA	?	?	?	?	?	?	?	?	?	dried	?
Abeer Mohammed et al, The potential activity of biosynthesized silver nanoparticles of Pseudomonas aeruginosa as an antibacterial agent against multidrug‑resistant isolates from intensive care unit and anticancer agent, Environmental Sciences Europe 2022, 34:109	Abeer	2022	https://doi.org/10.1186/s12302-022-00684-2	biosynthesis	Single	No	25	?	No	No	No	No	0	48	?	AgNO3	Sigma Aldrich	?	1	mM	Pseudomonas aeruginosa supernantant cell-free filtrate	Bacterial extract	Bacterial	organic	Pseudomonas aeruginosa supernantant cell-free filtrate	Bacterial extract	Bacterial	organic	250	mg/mL	?	?	?	?	250	mg/mL	reducing;precursor	BA	?	?	?	?	?	?	?	?	?	dried	?
Abeer Mohammed et al, The potential activity of biosynthesized silver nanoparticles of Pseudomonas aeruginosa as an antibacterial agent against multidrug‑resistant isolates from intensive care unit and anticancer agent, Environmental Sciences Europe 2022, 34:109	Abeer	2022	https://doi.org/10.1186/s12302-022-00684-2	biosynthesis	Single	No	25	?	No	No	No	No	0	48	?	AgNO3	Sigma Aldrich	?	1	mM	Pseudomonas aeruginosa supernantant cell-free filtrate	Bacterial extract	Bacterial	organic	Pseudomonas aeruginosa supernantant cell-free filtrate	Bacterial extract	Bacterial	organic	250	mg/mL	?	?	?	?	250	mg/mL	reducing;precursor	BA	?	?	?	?	?	?	?	?	?	dried	?
Abeer Mohammed et al, The potential activity of biosynthesized silver nanoparticles of Pseudomonas aeruginosa as an antibacterial agent against multidrug‑resistant isolates from intensive care unit and anticancer agent, Environmental Sciences Europe 2022, 34:109	Abeer	2022	https://doi.org/10.1186/s12302-022-00684-2	biosynthesis	Single	No	25	?	No	No	No	No	0	48	?	AgNO3	Sigma Aldrich	?	1	mM	Pseudomonas aeruginosa supernantant cell-free filtrate	Bacterial extract	Bacterial	organic	Pseudomonas aeruginosa supernantant cell-free filtrate	Bacterial extract	Bacterial	organic	250	mg/mL	?	?	?	?	250	mg/mL	reducing;precursor	BA	?	?	?	?	?	?	?	?	?	dried	?
Abeer Mohammed et al, The potential activity of biosynthesized silver nanoparticles of Pseudomonas aeruginosa as an antibacterial agent against multidrug‑resistant isolates from intensive care unit and anticancer agent, Environmental Sciences Europe 2022, 34:109	Abeer	2022	https://doi.org/10.1186/s12302-022-00684-2	biosynthesis	Single	No	25	?	No	No	No	No	0	48	?	AgNO3	Sigma Aldrich	?	1	mM	Pseudomonas aeruginosa supernantant cell-free filtrate	Bacterial extract	Bacterial	organic	Pseudomonas aeruginosa supernantant cell-free filtrate	Bacterial extract	Bacterial	organic	250	mg/mL	?	?	?	?	250	mg/mL	reducing;precursor	BA	?	?	?	?	?	?	?	?	?	dried	?
Abeer Mohammed et al, The potential activity of biosynthesized silver nanoparticles of Pseudomonas aeruginosa as an antibacterial agent against multidrug‑resistant isolates from intensive care unit and anticancer agent, Environmental Sciences Europe 2022, 34:109	Abeer	2022	https://doi.org/10.1186/s12302-022-00684-2	biosynthesis	Single	No	25	?	No	No	No	No	0	48	?	AgNO3	Sigma Aldrich	?	1	mM	Pseudomonas aeruginosa supernantant cell-free filtrate	Bacterial extract	Bacterial	organic	Pseudomonas aeruginosa supernantant cell-free filtrate	Bacterial extract	Bacterial	organic	250	mg/mL	?	?	?	?	250	mg/mL	reducing;precursor	BA	?	?	?	?	?	?	?	?	?	dried	?
Abeer Mohammed et al, The potential activity of biosynthesized silver nanoparticles of Pseudomonas aeruginosa as an antibacterial agent against multidrug‑resistant isolates from intensive care unit and anticancer agent, Environmental Sciences Europe 2022, 34:109	Abeer	2022	https://doi.org/10.1186/s12302-022-00684-2	biosynthesis	Single	No	25	?	No	No	No	No	0	48	?	AgNO3	Sigma Aldrich	?	1	mM	Pseudomonas aeruginosa supernantant cell-free filtrate	Bacterial extract	Bacterial	organic	Pseudomonas aeruginosa supernantant cell-free filtrate	Bacterial extract	Bacterial	organic	250	mg/mL	?	?	?	?	250	mg/mL	reducing;precursor	BA	?	?	?	?	?	?	?	?	?	dried	?
Abeer Mohammed et al, The potential activity of biosynthesized silver nanoparticles of Pseudomonas aeruginosa as an antibacterial agent against multidrug‑resistant isolates from intensive care unit and anticancer agent, Environmental Sciences Europe 2022, 34:109	Abeer	2022	https://doi.org/10.1186/s12302-022-00684-2	biosynthesis	Single	No	25	?	No	No	No	No	0	48	?	AgNO3	Sigma Aldrich	?	1	mM	Pseudomonas aeruginosa supernantant cell-free filtrate	Bacterial extract	Bacterial	organic	Pseudomonas aeruginosa supernantant cell-free filtrate	Bacterial extract	Bacterial	organic	250	mg/mL	?	?	?	?	250	mg/mL	reducing;precursor	BA	?	?	?	?	?	?	?	?	?	dried	?
Abeer Mohammed et al, The potential activity of biosynthesized silver nanoparticles of Pseudomonas aeruginosa as an antibacterial agent against multidrug‑resistant isolates from intensive care unit and anticancer agent, Environmental Sciences Europe 2022, 34:109	Abeer	2022	https://doi.org/10.1186/s12302-022-00684-2	biosynthesis	Single	No	25	?	No	No	No	No	0	48	?	AgNO3	Sigma Aldrich	?	1	mM	Pseudomonas aeruginosa supernantant cell-free filtrate	Bacterial extract	Bacterial	organic	Pseudomonas aeruginosa supernantant cell-free filtrate	Bacterial extract	Bacterial	organic	250	mg/mL	?	?	?	?	250	mg/mL	reducing;precursor	BA	?	?	?	?	?	?	?	?	?	dried	?
Abeer Mohammed et al, The potential activity of biosynthesized silver nanoparticles of Pseudomonas aeruginosa as an antibacterial agent against multidrug‑resistant isolates from intensive care unit and anticancer agent, Environmental Sciences Europe 2022, 34:109	Abeer	2022	https://doi.org/10.1186/s12302-022-00684-2	biosynthesis	Single	No	25	?	No	No	No	No	0	48	?	AgNO3	Sigma Aldrich	?	1	mM	Pseudomonas aeruginosa supernantant cell-free filtrate	Bacterial extract	Bacterial	organic	Pseudomonas aeruginosa supernantant cell-free filtrate	Bacterial extract	Bacterial	organic	250	mg/mL	?	?	?	?	250	mg/mL	reducing;precursor	BA	?	?	?	?	?	?	?	?	?	dried	?
Abo‑El‑Yazid et al, Green synthesized silver nanoparticles using Cyperus rotundus L. extract as a potential antiviral agent against infectious laryngotracheitis and infectious ronchitis viruses in chickens, Chemical and Biological Technologies in Agriculture 2022, 9:55	Abo‑El‑Yazid	2022	https://doi.org/10.1186/s40538-022-00325-z	phytosynthesis	Single	No	25	?	No	No	No	No	0	0.5	55	AgNO3	?	?	1	mM	Cyperus rotundus root acqueous extract	plant	Phytochemical extract	organic	Cyperus rotundus root acqueous extract	plant	Phytochemical extract	organic	90	mg/mL	?	?	5	mL	?	?	precursor;reducing	AB	?	?	?	?	?	?	?	?	?	washed	centrifugation
Abo‑El‑Yazid et al, Green synthesized silver nanoparticles using Cyperus rotundus L. extract as a potential antiviral agent against infectious laryngotracheitis and infectious ronchitis viruses in chickens, Chemical and Biological Technologies in Agriculture 2022, 9:55	Abo‑El‑Yazid	2022	https://doi.org/10.1186/s40538-022-00325-z	phytosynthesis	Single	No	25	?	No	No	No	No	0	0.5	55	AgNO3	?	?	1	mM	Cyperus rotundus root acqueous extract	plant	Phytochemical extract	organic	Cyperus rotundus root acqueous extract	plant	Phytochemical extract	organic	90	mg/mL	?	?	5	mL	?	?	precursor;reducing	AB	?	?	?	?	?	?	?	?	?	washed	centrifugation
Afthab et al, Hepatoprotective Angelica sinensis silver nanoformulation against multidrug resistant bacteria and the integration of a multicomponent logic gate system, Nanoscale 2020, 12, 19149	Afthab	2020	10.1039/d0nr04744a	phytosynthesis	Single	No	25	?	No	No	No	No	0	24	?	AgNO3	Aladdin	?	1	mM	Angelica sinesis root extract	plant	Phytochemical extract	organic	Angelica sinesis root extract	plant	Phytochemical extract	organic	25	mg/mL	?	?	?	?	25	mg/mL	precursor;reducing	AB	?	?	?	?	?	?	?	?	?	washed	centrifugation
Afthab et al, Hepatoprotective Angelica sinensis silver nanoformulation against multidrug resistant bacteria and the integration of a multicomponent logic gate system, Nanoscale 2020, 12, 19149	Afthab	2020	10.1039/d0nr04744a	phytosynthesis	Single	No	25	?	No	No	No	No	0	24	?	AgNO3	Aladdin	?	1	mM	Angelica sinesis root extract	plant	Phytochemical extract	organic	Angelica sinesis root extract	plant	Phytochemical extract	organic	25	mg/mL	?	?	?	?	25	mg/mL	precursor;reducing	AB	?	?	?	?	?	?	?	?	?	washed	centrifugation
Afthab et al, Hepatoprotective Angelica sinensis silver nanoformulation against multidrug resistant bacteria and the integration of a multicomponent logic gate system, Nanoscale 2020, 12, 19149	Afthab	2020	10.1039/d0nr04744a	phytosynthesis	Single	No	25	?	No	No	No	No	0	24	?	AgNO3	Aladdin	?	1	mM	Angelica sinesis root extract	plant	Phytochemical extract	organic	Angelica sinesis root extract	plant	Phytochemical extract	organic	25	mg/mL	?	?	?	?	25	mg/mL	precursor;reducing	AB	?	?	?	?	?	?	?	?	?	washed	centrifugation
Afthab et al, Hepatoprotective Angelica sinensis silver nanoformulation against multidrug resistant bacteria and the integration of a multicomponent logic gate system, Nanoscale 2020, 12, 19149	Afthab	2020	10.1039/d0nr04744a	phytosynthesis	Single	No	25	?	No	No	No	No	0	24	?	AgNO3	Aladdin	?	1	mM	Angelica sinesis root extract	plant	Phytochemical extract	organic	Angelica sinesis root extract	plant	Phytochemical extract	organic	25	mg/mL	?	?	?	?	25	mg/mL	precursor;reducing	AB	?	?	?	?	?	?	?	?	?	washed	centrifugation
Afthab et al, Hepatoprotective Angelica sinensis silver nanoformulation against multidrug resistant bacteria and the integration of a multicomponent logic gate system, Nanoscale 2020, 12, 19149	Afthab	2020	10.1039/d0nr04744a	phytosynthesis	Single	No	25	?	No	No	No	No	0	24	?	AgNO3	Aladdin	?	1	mM	Angelica sinesis root extract	plant	Phytochemical extract	organic	Angelica sinesis root extract	plant	Phytochemical extract	organic	25	mg/mL	?	?	?	?	25	mg/mL	precursor;reducing	AB	?	?	?	?	?	?	?	?	?	washed	centrifugation
Afthab et al, Hepatoprotective Angelica sinensis silver nanoformulation against multidrug resistant bacteria and the integration of a multicomponent logic gate system, Nanoscale 2020, 12, 19149	Afthab	2020	10.1039/d0nr04744a	phytosynthesis	Single	No	25	?	No	No	No	No	0	24	?	AgNO3	Aladdin	?	1	mM	Angelica sinesis root extract	plant	Phytochemical extract	organic	Angelica sinesis root extract	plant	Phytochemical extract	organic	25	mg/mL	?	?	?	?	25	mg/mL	precursor;reducing	AB	?	?	?	?	?	?	?	?	?	washed	centrifugation
Afthab et al, Hepatoprotective Angelica sinensis silver nanoformulation against multidrug resistant bacteria and the integration of a multicomponent logic gate system, Nanoscale 2020, 12, 19149	Afthab	2020	10.1039/d0nr04744a	phytosynthesis	Single	No	25	?	No	No	No	No	0	24	?	AgNO3	Aladdin	?	1	mM	Angelica sinesis root extract	plant	Phytochemical extract	organic	Angelica sinesis root extract	plant	Phytochemical extract	organic	25	mg/mL	?	?	?	?	25	mg/mL	precursor;reducing	AB	?	?	?	?	?	?	?	?	?	washed	centrifugation
Afthab et al, Hepatoprotective Angelica sinensis silver nanoformulation against multidrug resistant bacteria and the integration of a multicomponent logic gate system, Nanoscale 2020, 12, 19149	Afthab	2020	10.1039/d0nr04744a	phytosynthesis	Single	No	25	?	No	No	No	No	0	24	?	AgNO3	Aladdin	?	1	mM	Angelica sinesis root extract	plant	Phytochemical extract	organic	Angelica sinesis root extract	plant	Phytochemical extract	organic	25	mg/mL	?	?	?	?	25	mg/mL	precursor;reducing	AB	?	?	?	?	?	?	?	?	?	washed	centrifugation
Afthab et al, Hepatoprotective Angelica sinensis silver nanoformulation against multidrug resistant bacteria and the integration of a multicomponent logic gate system, Nanoscale 2020, 12, 19149	Afthab	2020	10.1039/d0nr04744a	phytosynthesis	Single	No	25	?	No	No	No	No	0	24	?	AgNO3	Aladdin	?	1	mM	Angelica sinesis root extract	plant	Phytochemical extract	organic	Angelica sinesis root extract	plant	Phytochemical extract	organic	25	mg/mL	?	?	?	?	25	mg/mL	precursor;reducing	AB	?	?	?	?	?	?	?	?	?	washed	centrifugation
Afthab et al, Hepatoprotective Angelica sinensis silver nanoformulation against multidrug resistant bacteria and the integration of a multicomponent logic gate system, Nanoscale 2020, 12, 19149	Afthab	2020	10.1039/d0nr04744a	phytosynthesis	Single	No	25	?	No	No	No	No	0	24	?	AgNO3	Aladdin	?	1	mM	Angelica sinesis root extract	plant	Phytochemical extract	organic	Angelica sinesis root extract	plant	Phytochemical extract	organic	25	mg/mL	?	?	?	?	25	mg/mL	precursor;reducing	AB	?	?	?	?	?	?	?	?	?	washed	centrifugation
Afthab et al, Hepatoprotective Angelica sinensis silver nanoformulation against multidrug resistant bacteria and the integration of a multicomponent logic gate system, Nanoscale 2020, 12, 19149	Afthab	2020	10.1039/d0nr04744a	phytosynthesis	Single	No	25	?	No	No	No	No	0	24	?	AgNO3	Aladdin	?	1	mM	Angelica sinesis root extract	plant	Phytochemical extract	organic	Angelica sinesis root extract	plant	Phytochemical extract	organic	25	mg/mL	?	?	?	?	25	mg/mL	precursor;reducing	AB	?	?	?	?	?	?	?	?	?	washed	centrifugation
Afthab et al, Hepatoprotective Angelica sinensis silver nanoformulation against multidrug resistant bacteria and the integration of a multicomponent logic gate system, Nanoscale 2020, 12, 19149	Afthab	2020	10.1039/d0nr04744a	phytosynthesis	Single	No	25	?	No	No	No	No	0	24	?	AgNO3	Aladdin	?	1	mM	Angelica sinesis root extract	plant	Phytochemical extract	organic	Angelica sinesis root extract	plant	Phytochemical extract	organic	25	mg/mL	?	?	?	?	25	mg/mL	precursor;reducing	AB	?	?	?	?	?	?	?	?	?	washed	centrifugation
Afthab et al, Hepatoprotective Angelica sinensis silver nanoformulation against multidrug resistant bacteria and the integration of a multicomponent logic gate system, Nanoscale 2020, 12, 19149	Afthab	2020	10.1039/d0nr04744a	phytosynthesis	Single	No	25	?	No	No	No	No	0	24	?	AgNO3	Aladdin	?	1	mM	Angelica sinesis root extract	plant	Phytochemical extract	organic	Angelica sinesis root extract	plant	Phytochemical extract	organic	25	mg/mL	?	?	?	?	25	mg/mL	precursor;reducing	AB	?	?	?	?	?	?	?	?	?	washed	centrifugation
Afthab et al, Hepatoprotective Angelica sinensis silver nanoformulation against multidrug resistant bacteria and the integration of a multicomponent logic gate system, Nanoscale 2020, 12, 19149	Afthab	2020	10.1039/d0nr04744a	phytosynthesis	Single	No	25	?	No	No	No	No	0	24	?	AgNO3	Aladdin	?	1	mM	Angelica sinesis root extract	plant	Phytochemical extract	organic	Angelica sinesis root extract	plant	Phytochemical extract	organic	25	mg/mL	?	?	?	?	25	mg/mL	precursor;reducing	AB	?	?	?	?	?	?	?	?	?	washed	centrifugation
Afthab et al, Hepatoprotective Angelica sinensis silver nanoformulation against multidrug resistant bacteria and the integration of a multicomponent logic gate system, Nanoscale 2020, 12, 19149	Afthab	2020	10.1039/d0nr04744a	phytosynthesis	Single	No	25	?	No	No	No	No	0	24	?	AgNO3	Aladdin	?	1	mM	Angelica sinesis root extract	plant	Phytochemical extract	organic	Angelica sinesis root extract	plant	Phytochemical extract	organic	25	mg/mL	?	?	?	?	25	mg/mL	precursor;reducing	AB	?	?	?	?	?	?	?	?	?	washed	centrifugation
Afthab et al, Hepatoprotective Angelica sinensis silver nanoformulation against multidrug resistant bacteria and the integration of a multicomponent logic gate system, Nanoscale 2020, 12, 19149	Afthab	2020	10.1039/d0nr04744a	phytosynthesis	Single	No	25	?	No	No	No	No	0	24	?	AgNO3	Aladdin	?	1	mM	Angelica sinesis root extract	plant	Phytochemical extract	organic	Angelica sinesis root extract	plant	Phytochemical extract	organic	25	mg/mL	?	?	?	?	25	mg/mL	precursor;reducing	AB	?	?	?	?	?	?	?	?	?	washed	centrifugation
Afthab et al, Hepatoprotective Angelica sinensis silver nanoformulation against multidrug resistant bacteria and the integration of a multicomponent logic gate system, Nanoscale 2020, 12, 19149	Afthab	2020	10.1039/d0nr04744a	phytosynthesis	Single	No	25	?	No	No	No	No	0	24	?	AgNO3	Aladdin	?	1	mM	Angelica sinesis root extract	plant	Phytochemical extract	organic	Angelica sinesis root extract	plant	Phytochemical extract	organic	25	mg/mL	?	?	?	?	25	mg/mL	precursor;reducing	AB	?	?	?	?	?	?	?	?	?	washed	centrifugation
Afthab et al, Hepatoprotective Angelica sinensis silver nanoformulation against multidrug resistant bacteria and the integration of a multicomponent logic gate system, Nanoscale 2020, 12, 19149	Afthab	2020	10.1039/d0nr04744a	phytosynthesis	Single	No	25	?	No	No	No	No	0	24	?	AgNO3	Aladdin	?	1	mM	Angelica sinesis root extract	plant	Phytochemical extract	organic	Angelica sinesis root extract	plant	Phytochemical extract	organic	25	mg/mL	?	?	?	?	25	mg/mL	precursor;reducing	AB	?	?	?	?	?	?	?	?	?	washed	centrifugation
Afthab et al, Hepatoprotective Angelica sinensis silver nanoformulation against multidrug resistant bacteria and the integration of a multicomponent logic gate system, Nanoscale 2020, 12, 19149	Afthab	2020	10.1039/d0nr04744a	phytosynthesis	Single	No	25	?	No	No	No	No	0	24	?	AgNO3	Aladdin	?	1	mM	Angelica sinesis root extract	plant	Phytochemical extract	organic	Angelica sinesis root extract	plant	Phytochemical extract	organic	25	mg/mL	?	?	?	?	25	mg/mL	precursor;reducing	AB	?	?	?	?	?	?	?	?	?	washed	centrifugation
Afthab et al, Hepatoprotective Angelica sinensis silver nanoformulation against multidrug resistant bacteria and the integration of a multicomponent logic gate system, Nanoscale 2020, 12, 19149	Afthab	2020	10.1039/d0nr04744a	phytosynthesis	Single	No	25	?	No	No	No	No	0	24	?	AgNO3	Aladdin	?	1	mM	Angelica sinesis root extract	plant	Phytochemical extract	organic	Angelica sinesis root extract	plant	Phytochemical extract	organic	25	mg/mL	?	?	?	?	25	mg/mL	precursor;reducing	AB	?	?	?	?	?	?	?	?	?	washed	centrifugation
Afthab et al, Hepatoprotective Angelica sinensis silver nanoformulation against multidrug resistant bacteria and the integration of a multicomponent logic gate system, Nanoscale 2020, 12, 19149	Afthab	2020	10.1039/d0nr04744a	phytosynthesis	Single	No	25	?	No	No	No	No	0	24	?	AgNO3	Aladdin	?	1	mM	Angelica sinesis root extract	plant	Phytochemical extract	organic	Angelica sinesis root extract	plant	Phytochemical extract	organic	25	mg/mL	?	?	?	?	25	mg/mL	precursor;reducing	AB	?	?	?	?	?	?	?	?	?	washed	centrifugation
Afthab et al, Hepatoprotective Angelica sinensis silver nanoformulation against multidrug resistant bacteria and the integration of a multicomponent logic gate system, Nanoscale 2020, 12, 19149	Afthab	2020	10.1039/d0nr04744a	phytosynthesis	Single	No	25	?	No	No	No	No	0	24	?	AgNO3	Aladdin	?	1	mM	Angelica sinesis root extract	plant	Phytochemical extract	organic	Angelica sinesis root extract	plant	Phytochemical extract	organic	25	mg/mL	?	?	?	?	25	mg/mL	precursor;reducing	AB	?	?	?	?	?	?	?	?	?	washed	centrifugation
Afthab et al, Hepatoprotective Angelica sinensis silver nanoformulation against multidrug resistant bacteria and the integration of a multicomponent logic gate system, Nanoscale 2020, 12, 19149	Afthab	2020	10.1039/d0nr04744a	phytosynthesis	Single	No	25	?	No	No	No	No	0	24	?	AgNO3	Aladdin	?	1	mM	Angelica sinesis root extract	plant	Phytochemical extract	organic	Angelica sinesis root extract	plant	Phytochemical extract	organic	25	mg/mL	?	?	?	?	25	mg/mL	precursor;reducing	AB	?	?	?	?	?	?	?	?	?	washed	centrifugation
Afthab et al, Hepatoprotective Angelica sinensis silver nanoformulation against multidrug resistant bacteria and the integration of a multicomponent logic gate system, Nanoscale 2020, 12, 19149	Afthab	2020	10.1039/d0nr04744a	phytosynthesis	Single	No	25	?	No	No	No	No	0	24	?	AgNO3	Aladdin	?	1	mM	Angelica sinesis root extract	plant	Phytochemical extract	organic	Angelica sinesis root extract	plant	Phytochemical extract	organic	25	mg/mL	?	?	?	?	25	mg/mL	precursor;reducing	AB	?	?	?	?	?	?	?	?	?	washed	centrifugation
Afthab et al, Hepatoprotective Angelica sinensis silver nanoformulation against multidrug resistant bacteria and the integration of a multicomponent logic gate system, Nanoscale 2020, 12, 19149	Afthab	2020	10.1039/d0nr04744a	phytosynthesis	Single	No	25	?	No	No	No	No	0	24	?	AgNO3	Aladdin	?	1	mM	Angelica sinesis root extract	plant	Phytochemical extract	organic	Angelica sinesis root extract	plant	Phytochemical extract	organic	25	mg/mL	?	?	?	?	25	mg/mL	precursor;reducing	AB	?	?	?	?	?	?	?	?	?	washed	centrifugation
Afthab et al, Hepatoprotective Angelica sinensis silver nanoformulation against multidrug resistant bacteria and the integration of a multicomponent logic gate system, Nanoscale 2020, 12, 19149	Afthab	2020	10.1039/d0nr04744a	phytosynthesis	Single	No	25	?	No	No	No	No	0	24	?	AgNO3	Aladdin	?	1	mM	Angelica sinesis root extract	plant	Phytochemical extract	organic	Angelica sinesis root extract	plant	Phytochemical extract	organic	25	mg/mL	?	?	?	?	25	mg/mL	precursor;reducing	AB	?	?	?	?	?	?	?	?	?	washed	centrifugation
Afthab et al, Hepatoprotective Angelica sinensis silver nanoformulation against multidrug resistant bacteria and the integration of a multicomponent logic gate system, Nanoscale 2020, 12, 19149	Afthab	2020	10.1039/d0nr04744a	phytosynthesis	Single	No	25	?	No	No	No	No	0	24	?	AgNO3	Aladdin	?	1	mM	Angelica sinesis root extract	plant	Phytochemical extract	organic	Angelica sinesis root extract	plant	Phytochemical extract	organic	25	mg/mL	?	?	?	?	25	mg/mL	precursor;reducing	AB	?	?	?	?	?	?	?	?	?	washed	centrifugation
Afthab et al, Hepatoprotective Angelica sinensis silver nanoformulation against multidrug resistant bacteria and the integration of a multicomponent logic gate system, Nanoscale 2020, 12, 19149	Afthab	2020	10.1039/d0nr04744a	phytosynthesis	Single	No	25	?	No	No	No	No	0	24	?	AgNO3	Aladdin	?	1	mM	Angelica sinesis root extract	plant	Phytochemical extract	organic	Angelica sinesis root extract	plant	Phytochemical extract	organic	25	mg/mL	?	?	?	?	25	mg/mL	precursor;reducing	AB	?	?	?	?	?	?	?	?	?	washed	centrifugation
Afthab et al, Hepatoprotective Angelica sinensis silver nanoformulation against multidrug resistant bacteria and the integration of a multicomponent logic gate system, Nanoscale 2020, 12, 19149	Afthab	2020	10.1039/d0nr04744a	phytosynthesis	Single	No	25	?	No	No	No	No	0	24	?	AgNO3	Aladdin	?	1	mM	Angelica sinesis root extract	plant	Phytochemical extract	organic	Angelica sinesis root extract	plant	Phytochemical extract	organic	25	mg/mL	?	?	?	?	25	mg/mL	precursor;reducing	AB	?	?	?	?	?	?	?	?	?	washed	centrifugation
Afthab et al, Hepatoprotective Angelica sinensis silver nanoformulation against multidrug resistant bacteria and the integration of a multicomponent logic gate system, Nanoscale 2020, 12, 19149	Afthab	2020	10.1039/d0nr04744a	phytosynthesis	Single	No	25	?	No	No	No	No	0	24	?	AgNO3	Aladdin	?	1	mM	Angelica sinesis root extract	plant	Phytochemical extract	organic	Angelica sinesis root extract	plant	Phytochemical extract	organic	25	mg/mL	?	?	?	?	25	mg/mL	precursor;reducing	AB	?	?	?	?	?	?	?	?	?	washed	centrifugation
Afthab et al, Hepatoprotective Angelica sinensis silver nanoformulation against multidrug resistant bacteria and the integration of a multicomponent logic gate system, Nanoscale 2020, 12, 19149	Afthab	2020	10.1039/d0nr04744a	phytosynthesis	Single	No	25	?	No	No	No	No	0	24	?	AgNO3	Aladdin	?	1	mM	Angelica sinesis root extract	plant	Phytochemical extract	organic	Angelica sinesis root extract	plant	Phytochemical extract	organic	50	mg/mL	?	?	?	?	50	mg/mL	precursor;reducing	AB	?	?	?	?	?	?	?	?	?	washed	centrifugation
Afthab et al, Hepatoprotective Angelica sinensis silver nanoformulation against multidrug resistant bacteria and the integration of a multicomponent logic gate system, Nanoscale 2020, 12, 19149	Afthab	2020	10.1039/d0nr04744a	phytosynthesis	Single	No	25	?	No	No	No	No	0	24	?	AgNO3	Aladdin	?	1	mM	Angelica sinesis root extract	plant	Phytochemical extract	organic	Angelica sinesis root extract	plant	Phytochemical extract	organic	50	mg/mL	?	?	?	?	50	mg/mL	precursor;reducing	AB	?	?	?	?	?	?	?	?	?	washed	centrifugation
Afthab et al, Hepatoprotective Angelica sinensis silver nanoformulation against multidrug resistant bacteria and the integration of a multicomponent logic gate system, Nanoscale 2020, 12, 19149	Afthab	2020	10.1039/d0nr04744a	phytosynthesis	Single	No	25	?	No	No	No	No	0	24	?	AgNO3	Aladdin	?	1	mM	Angelica sinesis root extract	plant	Phytochemical extract	organic	Angelica sinesis root extract	plant	Phytochemical extract	organic	50	mg/mL	?	?	?	?	50	mg/mL	precursor;reducing	AB	?	?	?	?	?	?	?	?	?	washed	centrifugation
Afthab et al, Hepatoprotective Angelica sinensis silver nanoformulation against multidrug resistant bacteria and the integration of a multicomponent logic gate system, Nanoscale 2020, 12, 19149	Afthab	2020	10.1039/d0nr04744a	phytosynthesis	Single	No	25	?	No	No	No	No	0	24	?	AgNO3	Aladdin	?	1	mM	Angelica sinesis root extract	plant	Phytochemical extract	organic	Angelica sinesis root extract	plant	Phytochemical extract	organic	50	mg/mL	?	?	?	?	50	mg/mL	precursor;reducing	AB	?	?	?	?	?	?	?	?	?	washed	centrifugation
Afthab et al, Hepatoprotective Angelica sinensis silver nanoformulation against multidrug resistant bacteria and the integration of a multicomponent logic gate system, Nanoscale 2020, 12, 19149	Afthab	2020	10.1039/d0nr04744a	phytosynthesis	Single	No	25	?	No	No	No	No	0	24	?	AgNO3	Aladdin	?	1	mM	Angelica sinesis root extract	plant	Phytochemical extract	organic	Angelica sinesis root extract	plant	Phytochemical extract	organic	50	mg/mL	?	?	?	?	50	mg/mL	precursor;reducing	AB	?	?	?	?	?	?	?	?	?	washed	centrifugation
Afthab et al, Hepatoprotective Angelica sinensis silver nanoformulation against multidrug resistant bacteria and the integration of a multicomponent logic gate system, Nanoscale 2020, 12, 19149	Afthab	2020	10.1039/d0nr04744a	phytosynthesis	Single	No	25	?	No	No	No	No	0	24	?	AgNO3	Aladdin	?	1	mM	Angelica sinesis root extract	plant	Phytochemical extract	organic	Angelica sinesis root extract	plant	Phytochemical extract	organic	50	mg/mL	?	?	?	?	50	mg/mL	precursor;reducing	AB	?	?	?	?	?	?	?	?	?	washed	centrifugation
Afthab et al, Hepatoprotective Angelica sinensis silver nanoformulation against multidrug resistant bacteria and the integration of a multicomponent logic gate system, Nanoscale 2020, 12, 19149	Afthab	2020	10.1039/d0nr04744a	phytosynthesis	Single	No	25	?	No	No	No	No	0	24	?	AgNO3	Aladdin	?	1	mM	Angelica sinesis root extract	plant	Phytochemical extract	organic	Angelica sinesis root extract	plant	Phytochemical extract	organic	75	mg/mL	?	?	?	?	75	mg/mL	precursor;reducing	AB	?	?	?	?	?	?	?	?	?	washed	centrifugation
Afthab et al, Hepatoprotective Angelica sinensis silver nanoformulation against multidrug resistant bacteria and the integration of a multicomponent logic gate system, Nanoscale 2020, 12, 19149	Afthab	2020	10.1039/d0nr04744a	phytosynthesis	Single	No	25	?	No	No	No	No	0	24	?	AgNO3	Aladdin	?	1	mM	Angelica sinesis root extract	plant	Phytochemical extract	organic	Angelica sinesis root extract	plant	Phytochemical extract	organic	75	mg/mL	?	?	?	?	75	mg/mL	precursor;reducing	AB	?	?	?	?	?	?	?	?	?	washed	centrifugation
Afthab et al, Hepatoprotective Angelica sinensis silver nanoformulation against multidrug resistant bacteria and the integration of a multicomponent logic gate system, Nanoscale 2020, 12, 19149	Afthab	2020	10.1039/d0nr04744a	phytosynthesis	Single	No	25	?	No	No	No	No	0	24	?	AgNO3	Aladdin	?	1	mM	Angelica sinesis root extract	plant	Phytochemical extract	organic	Angelica sinesis root extract	plant	Phytochemical extract	organic	75	mg/mL	?	?	?	?	75	mg/mL	precursor;reducing	AB	?	?	?	?	?	?	?	?	?	washed	centrifugation
Afthab et al, Hepatoprotective Angelica sinensis silver nanoformulation against multidrug resistant bacteria and the integration of a multicomponent logic gate system, Nanoscale 2020, 12, 19149	Afthab	2020	10.1039/d0nr04744a	phytosynthesis	Single	No	25	?	No	No	No	No	0	24	?	AgNO3	Aladdin	?	1	mM	Angelica sinesis root extract	plant	Phytochemical extract	organic	Angelica sinesis root extract	plant	Phytochemical extract	organic	75	mg/mL	?	?	?	?	75	mg/mL	precursor;reducing	AB	?	?	?	?	?	?	?	?	?	washed	centrifugation
Afthab et al, Hepatoprotective Angelica sinensis silver nanoformulation against multidrug resistant bacteria and the integration of a multicomponent logic gate system, Nanoscale 2020, 12, 19149	Afthab	2020	10.1039/d0nr04744a	phytosynthesis	Single	No	25	?	No	No	No	No	0	24	?	AgNO3	Aladdin	?	1	mM	Angelica sinesis root extract	plant	Phytochemical extract	organic	Angelica sinesis root extract	plant	Phytochemical extract	organic	75	mg/mL	?	?	?	?	75	mg/mL	precursor;reducing	AB	?	?	?	?	?	?	?	?	?	washed	centrifugation
Afthab et al, Hepatoprotective Angelica sinensis silver nanoformulation against multidrug resistant bacteria and the integration of a multicomponent logic gate system, Nanoscale 2020, 12, 19149	Afthab	2020	10.1039/d0nr04744a	phytosynthesis	Single	No	25	?	No	No	No	No	0	24	?	AgNO3	Aladdin	?	1	mM	Angelica sinesis root extract	plant	Phytochemical extract	organic	Angelica sinesis root extract	plant	Phytochemical extract	organic	75	mg/mL	?	?	?	?	75	mg/mL	precursor;reducing	AB	?	?	?	?	?	?	?	?	?	washed	centrifugation
Afthab et al, Hepatoprotective Angelica sinensis silver nanoformulation against multidrug resistant bacteria and the integration of a multicomponent logic gate system, Nanoscale 2020, 12, 19149	Afthab	2020	10.1039/d0nr04744a	phytosynthesis	Single	No	25	?	No	No	No	No	0	24	?	AgNO3	Aladdin	?	1	mM	Angelica sinesis root extract	plant	Phytochemical extract	organic	Angelica sinesis root extract	plant	Phytochemical extract	organic	100	mg/mL	?	?	?	?	100	mg/mL	precursor;reducing	AB	?	?	?	?	?	?	?	?	?	washed	centrifugation
Afthab et al, Hepatoprotective Angelica sinensis silver nanoformulation against multidrug resistant bacteria and the integration of a multicomponent logic gate system, Nanoscale 2020, 12, 19149	Afthab	2020	10.1039/d0nr04744a	phytosynthesis	Single	No	25	?	No	No	No	No	0	24	?	AgNO3	Aladdin	?	1	mM	Angelica sinesis root extract	plant	Phytochemical extract	organic	Angelica sinesis root extract	plant	Phytochemical extract	organic	125	mg/mL	?	?	?	?	125	mg/mL	precursor;reducing	AB	?	?	?	?	?	?	?	?	?	washed	centrifugation
Afthab et al, Hepatoprotective Angelica sinensis silver nanoformulation against multidrug resistant bacteria and the integration of a multicomponent logic gate system, Nanoscale 2020, 12, 19149	Afthab	2020	10.1039/d0nr04744a	phytosynthesis	Single	No	25	?	No	No	No	No	0	24	?	AgNO3	Aladdin	?	2	mM	Angelica sinesis root extract	plant	Phytochemical extract	organic	Angelica sinesis root extract	plant	Phytochemical extract	organic	25	mg/mL	?	?	?	?	25	mg/mL	precursor;reducing	AB	?	?	?	?	?	?	?	?	?	washed	centrifugation
Afthab et al, Hepatoprotective Angelica sinensis silver nanoformulation against multidrug resistant bacteria and the integration of a multicomponent logic gate system, Nanoscale 2020, 12, 19149	Afthab	2020	10.1039/d0nr04744a	phytosynthesis	Single	No	25	?	No	No	No	No	0	24	?	AgNO3	Aladdin	?	2	mM	Angelica sinesis root extract	plant	Phytochemical extract	organic	Angelica sinesis root extract	plant	Phytochemical extract	organic	25	mg/mL	?	?	?	?	25	mg/mL	precursor;reducing	AB	?	?	?	?	?	?	?	?	?	washed	centrifugation
Afthab et al, Hepatoprotective Angelica sinensis silver nanoformulation against multidrug resistant bacteria and the integration of a multicomponent logic gate system, Nanoscale 2020, 12, 19149	Afthab	2020	10.1039/d0nr04744a	phytosynthesis	Single	No	25	?	No	No	No	No	0	24	?	AgNO3	Aladdin	?	2	mM	Angelica sinesis root extract	plant	Phytochemical extract	organic	Angelica sinesis root extract	plant	Phytochemical extract	organic	25	mg/mL	?	?	?	?	25	mg/mL	precursor;reducing	AB	?	?	?	?	?	?	?	?	?	washed	centrifugation
Afthab et al, Hepatoprotective Angelica sinensis silver nanoformulation against multidrug resistant bacteria and the integration of a multicomponent logic gate system, Nanoscale 2020, 12, 19149	Afthab	2020	10.1039/d0nr04744a	phytosynthesis	Single	No	25	?	No	No	No	No	0	24	?	AgNO3	Aladdin	?	2	mM	Angelica sinesis root extract	plant	Phytochemical extract	organic	Angelica sinesis root extract	plant	Phytochemical extract	organic	25	mg/mL	?	?	?	?	25	mg/mL	precursor;reducing	AB	?	?	?	?	?	?	?	?	?	washed	centrifugation
Afthab et al, Hepatoprotective Angelica sinensis silver nanoformulation against multidrug resistant bacteria and the integration of a multicomponent logic gate system, Nanoscale 2020, 12, 19149	Afthab	2020	10.1039/d0nr04744a	phytosynthesis	Single	No	25	?	No	No	No	No	0	24	?	AgNO3	Aladdin	?	2	mM	Angelica sinesis root extract	plant	Phytochemical extract	organic	Angelica sinesis root extract	plant	Phytochemical extract	organic	25	mg/mL	?	?	?	?	25	mg/mL	precursor;reducing	AB	?	?	?	?	?	?	?	?	?	washed	centrifugation
Afthab et al, Hepatoprotective Angelica sinensis silver nanoformulation against multidrug resistant bacteria and the integration of a multicomponent logic gate system, Nanoscale 2020, 12, 19149	Afthab	2020	10.1039/d0nr04744a	phytosynthesis	Single	No	25	?	No	No	No	No	0	24	?	AgNO3	Aladdin	?	2	mM	Angelica sinesis root extract	plant	Phytochemical extract	organic	Angelica sinesis root extract	plant	Phytochemical extract	organic	25	mg/mL	?	?	?	?	25	mg/mL	precursor;reducing	AB	?	?	?	?	?	?	?	?	?	washed	centrifugation
Afthab et al, Hepatoprotective Angelica sinensis silver nanoformulation against multidrug resistant bacteria and the integration of a multicomponent logic gate system, Nanoscale 2020, 12, 19149	Afthab	2020	10.1039/d0nr04744a	phytosynthesis	Single	No	25	?	No	No	No	No	0	24	?	AgNO3	Aladdin	?	2	mM	Angelica sinesis root extract	plant	Phytochemical extract	organic	Angelica sinesis root extract	plant	Phytochemical extract	organic	50	mg/mL	?	?	?	?	50	mg/mL	precursor;reducing	AB	?	?	?	?	?	?	?	?	?	washed	centrifugation
Afthab et al, Hepatoprotective Angelica sinensis silver nanoformulation against multidrug resistant bacteria and the integration of a multicomponent logic gate system, Nanoscale 2020, 12, 19149	Afthab	2020	10.1039/d0nr04744a	phytosynthesis	Single	No	25	?	No	No	No	No	0	24	?	AgNO3	Aladdin	?	2	mM	Angelica sinesis root extract	plant	Phytochemical extract	organic	Angelica sinesis root extract	plant	Phytochemical extract	organic	50	mg/mL	?	?	?	?	50	mg/mL	precursor;reducing	AB	?	?	?	?	?	?	?	?	?	washed	centrifugation
Afthab et al, Hepatoprotective Angelica sinensis silver nanoformulation against multidrug resistant bacteria and the integration of a multicomponent logic gate system, Nanoscale 2020, 12, 19149	Afthab	2020	10.1039/d0nr04744a	phytosynthesis	Single	No	25	?	No	No	No	No	0	24	?	AgNO3	Aladdin	?	2	mM	Angelica sinesis root extract	plant	Phytochemical extract	organic	Angelica sinesis root extract	plant	Phytochemical extract	organic	50	mg/mL	?	?	?	?	50	mg/mL	precursor;reducing	AB	?	?	?	?	?	?	?	?	?	washed	centrifugation
Afthab et al, Hepatoprotective Angelica sinensis silver nanoformulation against multidrug resistant bacteria and the integration of a multicomponent logic gate system, Nanoscale 2020, 12, 19149	Afthab	2020	10.1039/d0nr04744a	phytosynthesis	Single	No	25	?	No	No	No	No	0	24	?	AgNO3	Aladdin	?	2	mM	Angelica sinesis root extract	plant	Phytochemical extract	organic	Angelica sinesis root extract	plant	Phytochemical extract	organic	50	mg/mL	?	?	?	?	50	mg/mL	precursor;reducing	AB	?	?	?	?	?	?	?	?	?	washed	centrifugation
Afthab et al, Hepatoprotective Angelica sinensis silver nanoformulation against multidrug resistant bacteria and the integration of a multicomponent logic gate system, Nanoscale 2020, 12, 19149	Afthab	2020	10.1039/d0nr04744a	phytosynthesis	Single	No	25	?	No	No	No	No	0	24	?	AgNO3	Aladdin	?	2	mM	Angelica sinesis root extract	plant	Phytochemical extract	organic	Angelica sinesis root extract	plant	Phytochemical extract	organic	50	mg/mL	?	?	?	?	50	mg/mL	precursor;reducing	AB	?	?	?	?	?	?	?	?	?	washed	centrifugation
Afthab et al, Hepatoprotective Angelica sinensis silver nanoformulation against multidrug resistant bacteria and the integration of a multicomponent logic gate system, Nanoscale 2020, 12, 19149	Afthab	2020	10.1039/d0nr04744a	phytosynthesis	Single	No	25	?	No	No	No	No	0	24	?	AgNO3	Aladdin	?	2	mM	Angelica sinesis root extract	plant	Phytochemical extract	organic	Angelica sinesis root extract	plant	Phytochemical extract	organic	50	mg/mL	?	?	?	?	50	mg/mL	precursor;reducing	AB	?	?	?	?	?	?	?	?	?	washed	centrifugation
Afthab et al, Hepatoprotective Angelica sinensis silver nanoformulation against multidrug resistant bacteria and the integration of a multicomponent logic gate system, Nanoscale 2020, 12, 19149	Afthab	2020	10.1039/d0nr04744a	phytosynthesis	Single	No	25	?	No	No	No	No	0	24	?	AgNO3	Aladdin	?	2	mM	Angelica sinesis root extract	plant	Phytochemical extract	organic	Angelica sinesis root extract	plant	Phytochemical extract	organic	75	mg/mL	?	?	?	?	75	mg/mL	precursor;reducing	AB	?	?	?	?	?	?	?	?	?	washed	centrifugation
Afthab et al, Hepatoprotective Angelica sinensis silver nanoformulation against multidrug resistant bacteria and the integration of a multicomponent logic gate system, Nanoscale 2020, 12, 19149	Afthab	2020	10.1039/d0nr04744a	phytosynthesis	Single	No	25	?	No	No	No	No	0	24	?	AgNO3	Aladdin	?	2	mM	Angelica sinesis root extract	plant	Phytochemical extract	organic	Angelica sinesis root extract	plant	Phytochemical extract	organic	75	mg/mL	?	?	?	?	75	mg/mL	precursor;reducing	AB	?	?	?	?	?	?	?	?	?	washed	centrifugation
Afthab et al, Hepatoprotective Angelica sinensis silver nanoformulation against multidrug resistant bacteria and the integration of a multicomponent logic gate system, Nanoscale 2020, 12, 19149	Afthab	2020	10.1039/d0nr04744a	phytosynthesis	Single	No	25	?	No	No	No	No	0	24	?	AgNO3	Aladdin	?	2	mM	Angelica sinesis root extract	plant	Phytochemical extract	organic	Angelica sinesis root extract	plant	Phytochemical extract	organic	75	mg/mL	?	?	?	?	75	mg/mL	precursor;reducing	AB	?	?	?	?	?	?	?	?	?	washed	centrifugation
Afthab et al, Hepatoprotective Angelica sinensis silver nanoformulation against multidrug resistant bacteria and the integration of a multicomponent logic gate system, Nanoscale 2020, 12, 19149	Afthab	2020	10.1039/d0nr04744a	phytosynthesis	Single	No	25	?	No	No	No	No	0	24	?	AgNO3	Aladdin	?	2	mM	Angelica sinesis root extract	plant	Phytochemical extract	organic	Angelica sinesis root extract	plant	Phytochemical extract	organic	75	mg/mL	?	?	?	?	75	mg/mL	precursor;reducing	AB	?	?	?	?	?	?	?	?	?	washed	centrifugation
Afthab et al, Hepatoprotective Angelica sinensis silver nanoformulation against multidrug resistant bacteria and the integration of a multicomponent logic gate system, Nanoscale 2020, 12, 19149	Afthab	2020	10.1039/d0nr04744a	phytosynthesis	Single	No	25	?	No	No	No	No	0	24	?	AgNO3	Aladdin	?	2	mM	Angelica sinesis root extract	plant	Phytochemical extract	organic	Angelica sinesis root extract	plant	Phytochemical extract	organic	75	mg/mL	?	?	?	?	75	mg/mL	precursor;reducing	AB	?	?	?	?	?	?	?	?	?	washed	centrifugation
Afthab et al, Hepatoprotective Angelica sinensis silver nanoformulation against multidrug resistant bacteria and the integration of a multicomponent logic gate system, Nanoscale 2020, 12, 19149	Afthab	2020	10.1039/d0nr04744a	phytosynthesis	Single	No	25	?	No	No	No	No	0	24	?	AgNO3	Aladdin	?	2	mM	Angelica sinesis root extract	plant	Phytochemical extract	organic	Angelica sinesis root extract	plant	Phytochemical extract	organic	75	mg/mL	?	?	?	?	75	mg/mL	precursor;reducing	AB	?	?	?	?	?	?	?	?	?	washed	centrifugation
Afthab et al, Hepatoprotective Angelica sinensis silver nanoformulation against multidrug resistant bacteria and the integration of a multicomponent logic gate system, Nanoscale 2020, 12, 19149	Afthab	2020	10.1039/d0nr04744a	phytosynthesis	Single	No	25	?	No	No	No	No	0	24	?	AgNO3	Aladdin	?	2	mM	Angelica sinesis root extract	plant	Phytochemical extract	organic	Angelica sinesis root extract	plant	Phytochemical extract	organic	100	mg/mL	?	?	?	?	100	mg/mL	precursor;reducing	AB	?	?	?	?	?	?	?	?	?	washed	centrifugation
Afthab et al, Hepatoprotective Angelica sinensis silver nanoformulation against multidrug resistant bacteria and the integration of a multicomponent logic gate system, Nanoscale 2020, 12, 19149	Afthab	2020	10.1039/d0nr04744a	phytosynthesis	Single	No	25	?	No	No	No	No	0	24	?	AgNO3	Aladdin	?	2	mM	Angelica sinesis root extract	plant	Phytochemical extract	organic	Angelica sinesis root extract	plant	Phytochemical extract	organic	125	mg/mL	?	?	?	?	125	mg/mL	precursor;reducing	AB	?	?	?	?	?	?	?	?	?	washed	centrifugation
Afthab et al, Hepatoprotective Angelica sinensis silver nanoformulation against multidrug resistant bacteria and the integration of a multicomponent logic gate system, Nanoscale 2020, 12, 19149	Afthab	2020	10.1039/d0nr04744a	phytosynthesis	Single	No	25	?	No	No	No	No	0	24	?	AgNO3	Aladdin	?	3	mM	Angelica sinesis root extract	plant	Phytochemical extract	organic	Angelica sinesis root extract	plant	Phytochemical extract	organic	25	mg/mL	?	?	?	?	25	mg/mL	precursor;reducing	AB	?	?	?	?	?	?	?	?	?	washed	centrifugation
Afthab et al, Hepatoprotective Angelica sinensis silver nanoformulation against multidrug resistant bacteria and the integration of a multicomponent logic gate system, Nanoscale 2020, 12, 19149	Afthab	2020	10.1039/d0nr04744a	phytosynthesis	Single	No	25	?	No	No	No	No	0	24	?	AgNO3	Aladdin	?	3	mM	Angelica sinesis root extract	plant	Phytochemical extract	organic	Angelica sinesis root extract	plant	Phytochemical extract	organic	50	mg/mL	?	?	?	?	50	mg/mL	precursor;reducing	AB	?	?	?	?	?	?	?	?	?	washed	centrifugation
Afthab et al, Hepatoprotective Angelica sinensis silver nanoformulation against multidrug resistant bacteria and the integration of a multicomponent logic gate system, Nanoscale 2020, 12, 19149	Afthab	2020	10.1039/d0nr04744a	phytosynthesis	Single	No	25	?	No	No	No	No	0	24	?	AgNO3	Aladdin	?	3	mM	Angelica sinesis root extract	plant	Phytochemical extract	organic	Angelica sinesis root extract	plant	Phytochemical extract	organic	75	mg/mL	?	?	?	?	75	mg/mL	precursor;reducing	AB	?	?	?	?	?	?	?	?	?	washed	centrifugation
Afthab et al, Hepatoprotective Angelica sinensis silver nanoformulation against multidrug resistant bacteria and the integration of a multicomponent logic gate system, Nanoscale 2020, 12, 19149	Afthab	2020	10.1039/d0nr04744a	phytosynthesis	Single	No	25	?	No	No	No	No	0	24	?	AgNO3	Aladdin	?	3	mM	Angelica sinesis root extract	plant	Phytochemical extract	organic	Angelica sinesis root extract	plant	Phytochemical extract	organic	100	mg/mL	?	?	?	?	100	mg/mL	precursor;reducing	AB	?	?	?	?	?	?	?	?	?	washed	centrifugation
Afthab et al, Hepatoprotective Angelica sinensis silver nanoformulation against multidrug resistant bacteria and the integration of a multicomponent logic gate system, Nanoscale 2020, 12, 19149	Afthab	2020	10.1039/d0nr04744a	phytosynthesis	Single	No	25	?	No	No	No	No	0	24	?	AgNO3	Aladdin	?	3	mM	Angelica sinesis root extract	plant	Phytochemical extract	organic	Angelica sinesis root extract	plant	Phytochemical extract	organic	125	mg/mL	?	?	?	?	125	mg/mL	precursor;reducing	AB	?	?	?	?	?	?	?	?	?	washed	centrifugation
Afthab et al, Hepatoprotective Angelica sinensis silver nanoformulation against multidrug resistant bacteria and the integration of a multicomponent logic gate system, Nanoscale 2020, 12, 19149	Afthab	2020	10.1039/d0nr04744a	phytosynthesis	Single	No	25	?	No	No	No	No	0	24	?	AgNO3	Aladdin	?	4	mM	Angelica sinesis root extract	plant	Phytochemical extract	organic	Angelica sinesis root extract	plant	Phytochemical extract	organic	25	mg/mL	?	?	?	?	25	mg/mL	precursor;reducing	AB	?	?	?	?	?	?	?	?	?	washed	centrifugation
Afthab et al, Hepatoprotective Angelica sinensis silver nanoformulation against multidrug resistant bacteria and the integration of a multicomponent logic gate system, Nanoscale 2020, 12, 19149	Afthab	2020	10.1039/d0nr04744a	phytosynthesis	Single	No	25	?	No	No	No	No	0	24	?	AgNO3	Aladdin	?	4	mM	Angelica sinesis root extract	plant	Phytochemical extract	organic	Angelica sinesis root extract	plant	Phytochemical extract	organic	50	mg/mL	?	?	?	?	50	mg/mL	precursor;reducing	AB	?	?	?	?	?	?	?	?	?	washed	centrifugation
Afthab et al, Hepatoprotective Angelica sinensis silver nanoformulation against multidrug resistant bacteria and the integration of a multicomponent logic gate system, Nanoscale 2020, 12, 19149	Afthab	2020	10.1039/d0nr04744a	phytosynthesis	Single	No	25	?	No	No	No	No	0	24	?	AgNO3	Aladdin	?	4	mM	Angelica sinesis root extract	plant	Phytochemical extract	organic	Angelica sinesis root extract	plant	Phytochemical extract	organic	75	mg/mL	?	?	?	?	75	mg/mL	precursor;reducing	AB	?	?	?	?	?	?	?	?	?	washed	centrifugation
Afthab et al, Hepatoprotective Angelica sinensis silver nanoformulation against multidrug resistant bacteria and the integration of a multicomponent logic gate system, Nanoscale 2020, 12, 19149	Afthab	2020	10.1039/d0nr04744a	phytosynthesis	Single	No	25	?	No	No	No	No	0	24	?	AgNO3	Aladdin	?	4	mM	Angelica sinesis root extract	plant	Phytochemical extract	organic	Angelica sinesis root extract	plant	Phytochemical extract	organic	100	mg/mL	?	?	?	?	100	mg/mL	precursor;reducing	AB	?	?	?	?	?	?	?	?	?	washed	centrifugation
Afthab et al, Hepatoprotective Angelica sinensis silver nanoformulation against multidrug resistant bacteria and the integration of a multicomponent logic gate system, Nanoscale 2020, 12, 19149	Afthab	2020	10.1039/d0nr04744a	phytosynthesis	Single	No	25	?	No	No	No	No	0	24	?	AgNO3	Aladdin	?	4	mM	Angelica sinesis root extract	plant	Phytochemical extract	organic	Angelica sinesis root extract	plant	Phytochemical extract	organic	125	mg/mL	?	?	?	?	125	mg/mL	precursor;reducing	AB	?	?	?	?	?	?	?	?	?	washed	centrifugation
Aghajanyan et al, Silver ion bioreduction in nanoparticles using Artemisia annua L. extract: characterization and application as antibacterial agents, AMB Express 2020, 10:66	Aghajanyan	2020	https://doi.org/10.1186/s13568-020-01002-w	phytosynthesis	Single	No	21	?	No	No	No	shaker	?	1	50	AgNO3	?	?	1	mM	Artemisia annua leaves extract	plant	Phytochemical extract	organic	Artemisia annua leaves extract	plant	Phytochemical extract	organic	?	?	?	?	5	mL	?	?	precursor;reducing;other	ABE	?	?	?	?	?	?	?	?	?	dried	evaporation
Aghajanyan et al, Silver ion bioreduction in nanoparticles using Artemisia annua L. extract: characterization and application as antibacterial agents, AMB Express 2020, 10:66	Aghajanyan	2020	https://doi.org/10.1186/s13568-020-01002-w	phytosynthesis	Single	No	21	?	No	No	No	shaker	?	1	50	AgNO3	?	?	1	mM	Artemisia annua leaves extract	plant	Phytochemical extract	organic	Artemisia annua leaves extract	plant	Phytochemical extract	organic	?	?	?	?	5	mL	?	?	precursor;reducing;other	ABE	?	?	?	?	?	?	?	?	?	dried	evaporation
Aghajanyan et al, Silver ion bioreduction in nanoparticles using Artemisia annua L. extract: characterization and application as antibacterial agents, AMB Express 2020, 10:66	Aghajanyan	2020	https://doi.org/10.1186/s13568-020-01002-w	phytosynthesis	Single	No	21	?	No	No	No	shaker	?	1	50	AgNO3	?	?	1	mM	Artemisia annua leaves extract	plant	Phytochemical extract	organic	Artemisia annua leaves extract	plant	Phytochemical extract	organic	?	?	?	?	5	mL	?	?	precursor;reducing	AB	?	?	?	?	700000000000	particles/mL	?	DLS	Nanosight,NS300 Malvern Panalytical	dried	evaporation
Aghajanyan et al, Silver ion bioreduction in nanoparticles using Artemisia annua L. extract: characterization and application as antibacterial agents, AMB Express 2020, 10:66	Aghajanyan	2020	https://doi.org/10.1186/s13568-020-01002-w	phytosynthesis	Single	No	21	?	No	No	No	shaker	?	1	50	AgNO3	?	?	1	mM	Artemisia annua leaves extract	plant	Phytochemical extract	organic	Artemisia annua leaves extract	plant	Phytochemical extract	organic	?	?	?	?	5	mL	?	?	precursor;reducing	AB	?	?	?	?	700000000000	particles/mL	?	DLS	Nanosight,NS300 Malvern Panalytical	dried	evaporation
Aghajanyan et al, Silver ion bioreduction in nanoparticles using Artemisia annua L. extract: characterization and application as antibacterial agents, AMB Express 2020, 10:66	Aghajanyan	2020	https://doi.org/10.1186/s13568-020-01002-w	phytosynthesis	Single	No	21	?	No	No	No	shaker	?	1	50	AgNO3	?	?	1	mM	Artemisia annua leaves extract	plant	Phytochemical extract	organic	Artemisia annua leaves extract	plant	Phytochemical extract	organic	?	?	?	?	5	mL	?	?	precursor;reducing	AB	?	?	?	?	700000000000	particles/mL	?	DLS	Nanosight,NS300 Malvern Panalytical	dried	evaporation
Aghajanyan et al, Silver ion bioreduction in nanoparticles using Artemisia annua L. extract: characterization and application as antibacterial agents, AMB Express 2020, 10:66	Aghajanyan	2020	https://doi.org/10.1186/s13568-020-01002-w	phytosynthesis	Single	No	21	?	No	No	No	shaker	?	1	50	AgNO3	?	?	1	mM	Artemisia annua leaves extract	plant	Phytochemical extract	organic	Artemisia annua leaves extract	plant	Phytochemical extract	organic	?	?	?	?	5	mL	?	?	precursor;reducing	AB	?	?	?	?	700000000000	particles/mL	?	DLS	Nanosight,NS300 Malvern Panalytical	dried	evaporation
Aghajanyan et al, Silver ion bioreduction in nanoparticles using Artemisia annua L. extract: characterization and application as antibacterial agents, AMB Express 2020, 10:66	Aghajanyan	2020	https://doi.org/10.1186/s13568-020-01002-w	phytosynthesis	Single	No	21	?	No	No	No	shaker	?	1	50	AgNO3	?	?	1	mM	Artemisia annua leaves extract	plant	Phytochemical extract	organic	Artemisia annua leaves extract	plant	Phytochemical extract	organic	?	?	?	?	5	mL	?	?	precursor;reducing	AB	?	?	?	?	700000000000	particles/mL	?	DLS	Nanosight,NS300 Malvern Panalytical	dried	evaporation
Aghajanyan et al, Silver ion bioreduction in nanoparticles using Artemisia annua L. extract: characterization and application as antibacterial agents, AMB Express 2020, 10:66	Aghajanyan	2020	https://doi.org/10.1186/s13568-020-01002-w	phytosynthesis	Single	No	21	?	No	No	No	shaker	?	1	50	AgNO3	?	?	1	mM	Artemisia annua leaves extract	plant	Phytochemical extract	organic	Artemisia annua leaves extract	plant	Phytochemical extract	organic	?	?	?	?	5	mL	?	?	precursor;reducing	AB	?	?	?	?	700000000000	particles/mL	?	DLS	Nanosight,NS300 Malvern Panalytical	dried	evaporation
Aghajanyan et al, Silver ion bioreduction in nanoparticles using Artemisia annua L. extract: characterization and application as antibacterial agents, AMB Express 2020, 10:66	Aghajanyan	2020	https://doi.org/10.1186/s13568-020-01002-w	phytosynthesis	Single	No	21	?	No	No	No	shaker	?	1	50	AgNO3	?	?	1	mM	Artemisia annua leaves extract	plant	Phytochemical extract	organic	Artemisia annua leaves extract	plant	Phytochemical extract	organic	?	?	?	?	5	mL	?	?	precursor;reducing	AB	?	?	?	?	700000000000	particles/mL	?	DLS	Nanosight,NS300 Malvern Panalytical	dried	evaporation
Aghajanyan et al, Silver ion bioreduction in nanoparticles using Artemisia annua L. extract: characterization and application as antibacterial agents, AMB Express 2020, 10:66	Aghajanyan	2020	https://doi.org/10.1186/s13568-020-01002-w	phytosynthesis	Single	No	21	?	No	No	No	shaker	?	1	50	AgNO3	?	?	1	mM	Artemisia annua leaves extract	plant	Phytochemical extract	organic	Artemisia annua leaves extract	plant	Phytochemical extract	organic	?	?	?	?	5	mL	?	?	precursor;reducing	AB	?	?	?	?	700000000000	particles/mL	?	DLS	Nanosight,NS300 Malvern Panalytical	dried	evaporation
Aghajanyan et al, Silver ion bioreduction in nanoparticles using Artemisia annua L. extract: characterization and application as antibacterial agents, AMB Express 2020, 10:66	Aghajanyan	2020	https://doi.org/10.1186/s13568-020-01002-w	phytosynthesis	Single	No	21	?	No	No	No	shaker	?	1	50	AgNO3	?	?	1	mM	Artemisia annua leaves extract	plant	Phytochemical extract	organic	Artemisia annua leaves extract	plant	Phytochemical extract	organic	?	?	?	?	5	mL	?	?	precursor;reducing;other	ABE	?	?	?	?	?	?	?	?	?	dried	evaporation
Aghajanyan et al, Silver ion bioreduction in nanoparticles using Artemisia annua L. extract: characterization and application as antibacterial agents, AMB Express 2020, 10:66	Aghajanyan	2020	https://doi.org/10.1186/s13568-020-01002-w	phytosynthesis	Single	Heating	40	?	No	No	No	shaker	?	1	50	AgNO3	?	?	1	mM	Artemisia annua leaves extract	plant	Phytochemical extract	organic	Artemisia annua leaves extract	plant	Phytochemical extract	organic	?	?	?	?	5	mL	?	?	precursor;reducing	AB	?	?	?	?	?	?	?	?	?	dried	evaporation
Aghajanyan et al, Silver ion bioreduction in nanoparticles using Artemisia annua L. extract: characterization and application as antibacterial agents, AMB Express 2020, 10:66	Aghajanyan	2020	https://doi.org/10.1186/s13568-020-01002-w	phytosynthesis	Single	Heating	60	?	No	No	No	shaker	?	1	50	AgNO3	?	?	1	mM	Artemisia annua leaves extract	plant	Phytochemical extract	organic	Artemisia annua leaves extract	plant	Phytochemical extract	organic	?	?	?	?	5	mL	?	?	precursor;reducing	AB	?	?	?	?	?	?	?	?	?	dried	evaporation
Agnihotri et al, Immobilized silver nanoparticles enhance contact killing and show highest efficacy: elucidation of the mechanism of bactericidal action of silver, Nanoscale 2013, 5, 7328	Agnihotri	2013	10.1039/c3nr00024a	wet chemical	Single	No	25	?	No	No	No	Stirring	?	0.5	?	AgNO3	Merck	99.9	?	?	Trisodium citrate (TSC)	chemical	Organic molecule	organic	Sodium borohydride (NaBH4)	chemical	Inorganic chemical	inorganic	?	?	?	?	?	?	?	?	reducing;capping;precursor	BCA	?	?	?	?	?	?	?	?	?	washed	centrifugation
Agnihotri et al, Immobilized silver nanoparticles enhance contact killing and show highest efficacy: elucidation of the mechanism of bactericidal action of silver, Nanoscale 2013, 5, 7328	Agnihotri	2013	10.1039/c3nr00024a	wet chemical	Single	No	26	?	No	No	No	Stirring	?	1.5	?	AgNO3	Merck	99.9	?	?	Trisodium citrate (TSC)	chemical	Organic molecule	organic	Sodium borohydride (NaBH4)	chemical	Inorganic chemical	inorganic	?	?	?	?	?	?	?	?	reducing;capping;precursor	BCA	?	?	?	?	?	?	?	?	?	washed	centrifugation
Ahmad et al, One‑pot synthesis and characterization of in‑house engineered silver nanoparticles from Flacourtia jangomas fruit extract with effective antibacterial profiles, Journal of Nanostructure in Chemistry 2021, 11:131-141	Ahmad	2021	https://doi.org/10.1007/s40097-020-00354-w	phytochemical	Single	Heating	100	?	No	No	No	Stirring	?	?	100	AgNO3	Sigma Aldrich	99	1	mM	Flacourtia jangomas (Fj) dried ripe fruit extract	plant	Phytochemical extract	organic	Flacourtia jangomas (Fj) dried ripe fruit extract	plant	Phytochemical extract	organic	?	?	?	?	?	?	?	?	precursor;reducing	AB	?	?	?	?	?	?	?	?	?	washing;dried	centrifugation
Ahmad et al, One‑pot synthesis and characterization of in‑house engineered silver nanoparticles from Flacourtia jangomas fruit extract with effective antibacterial profiles, Journal of Nanostructure in Chemistry 2021, 11:131-141	Ahmad	2021	https://doi.org/10.1007/s40097-020-00354-w	phytochemical	Single	Heating	100	?	No	No	No	Stirring	?	?	100	AgNO3	Sigma Aldrich	99	1	mM	Flacourtia jangomas (Fj) dried ripe fruit extract	plant	Phytochemical extract	organic	Flacourtia jangomas (Fj) dried ripe fruit extract	plant	Phytochemical extract	organic	?	?	?	?	?	?	?	?	precursor;reducing	AB	?	?	?	?	?	?	?	?	?	washing;dried	centrifugation
Ahmad et al, One‑pot synthesis and characterization of in‑house engineered silver nanoparticles from Flacourtia jangomas fruit extract with effective antibacterial profiles, Journal of Nanostructure in Chemistry 2021, 11:131-141	Ahmad	2021	https://doi.org/10.1007/s40097-020-00354-w	phytochemical	Single	Heating	100	?	No	No	No	Stirring	?	?	100	AgNO3	Sigma Aldrich	99	1	mM	Flacourtia jangomas (Fj) dried ripe fruit extract	plant	Phytochemical extract	organic	Flacourtia jangomas (Fj) dried ripe fruit extract	plant	Phytochemical extract	organic	?	?	?	?	?	?	?	?	precursor;reducing	AB	?	?	?	?	?	?	?	?	?	washing;dried	centrifugation
Ahmad et al, One‑pot synthesis and characterization of in‑house engineered silver nanoparticles from Flacourtia jangomas fruit extract with effective antibacterial profiles, Journal of Nanostructure in Chemistry 2021, 11:131-141	Ahmad	2021	https://doi.org/10.1007/s40097-020-00354-w	phytochemical	Single	Heating	100	?	No	No	No	Stirring	?	?	100	AgNO3	Sigma Aldrich	99	1	mM	Flacourtia jangomas (Fj) dried ripe fruit extract	plant	Phytochemical extract	organic	Flacourtia jangomas (Fj) dried ripe fruit extract	plant	Phytochemical extract	organic	?	?	?	?	?	?	?	?	precursor;reducing	AB	?	?	?	?	?	?	?	?	?	washing;dried	centrifugation
Ahmad et al, One‑pot synthesis and characterization of in‑house engineered silver nanoparticles from Flacourtia jangomas fruit extract with effective antibacterial profiles, Journal of Nanostructure in Chemistry 2021, 11:131-141	Ahmad	2021	https://doi.org/10.1007/s40097-020-00354-w	phytochemical	Single	Heating	100	?	No	No	No	Stirring	?	?	100	AgNO3	Sigma Aldrich	99	1	mM	Flacourtia jangomas (Fj) dried ripe fruit extract	plant	Phytochemical extract	organic	Flacourtia jangomas (Fj) dried ripe fruit extract	plant	Phytochemical extract	organic	?	?	?	?	?	?	?	?	precursor;reducing	AB	?	?	?	?	?	?	?	?	?	washing;dried	centrifugation
Ahmad et al, One‑pot synthesis and characterization of in‑house engineered silver nanoparticles from Flacourtia jangomas fruit extract with effective antibacterial profiles, Journal of Nanostructure in Chemistry 2021, 11:131-141	Ahmad	2021	https://doi.org/10.1007/s40097-020-00354-w	phytochemical	Single	Heating	100	?	No	No	No	Stirring	?	?	100	AgNO3	Sigma Aldrich	99	1	mM	Flacourtia jangomas (Fj) dried ripe fruit extract	plant	Phytochemical extract	organic	Flacourtia jangomas (Fj) dried ripe fruit extract	plant	Phytochemical extract	organic	?	?	?	?	?	?	?	?	precursor;reducing	AB	?	?	?	?	?	?	?	?	?	washing;dried	centrifugation
Ahmad et al, One‑pot synthesis and characterization of in‑house engineered silver nanoparticles from Flacourtia jangomas fruit extract with effective antibacterial profiles, Journal of Nanostructure in Chemistry 2021, 11:131-141	Ahmad	2021	https://doi.org/10.1007/s40097-020-00354-w	phytochemical	Single	Heating	100	?	No	No	No	Stirring	?	?	100	AgNO3	Sigma Aldrich	99	1	mM	Flacourtia jangomas (Fj) dried ripe fruit extract	plant	Phytochemical extract	organic	Flacourtia jangomas (Fj) dried ripe fruit extract	plant	Phytochemical extract	organic	?	?	?	?	?	?	?	?	precursor;reducing	AB	?	?	?	?	?	?	?	?	?	washing;dried	centrifugation
Ahmad et al, One‑pot synthesis and characterization of in‑house engineered silver nanoparticles from Flacourtia jangomas fruit extract with effective antibacterial profiles, Journal of Nanostructure in Chemistry 2021, 11:131-141	Ahmad	2021	https://doi.org/10.1007/s40097-020-00354-w	phytochemical	Single	Heating	100	?	No	No	No	Stirring	?	?	100	AgNO3	Sigma Aldrich	99	1	mM	Flacourtia jangomas (Fj) dried ripe fruit extract	plant	Phytochemical extract	organic	Flacourtia jangomas (Fj) dried ripe fruit extract	plant	Phytochemical extract	organic	?	?	?	?	?	?	?	?	precursor;reducing	AB	?	?	?	?	?	?	?	?	?	washing;dried	centrifugation
Ahmad et al, One‑pot synthesis and characterization of in‑house engineered silver nanoparticles from Flacourtia jangomas fruit extract with effective antibacterial profiles, Journal of Nanostructure in Chemistry 2021, 11:131-141	Ahmad	2021	https://doi.org/10.1007/s40097-020-00354-w	phytochemical	Single	Heating	100	?	No	No	No	Stirring	?	?	100	AgNO3	Sigma Aldrich	99	1	mM	Flacourtia jangomas (Fj) dried ripe fruit extract	plant	Phytochemical extract	organic	Flacourtia jangomas (Fj) dried ripe fruit extract	plant	Phytochemical extract	organic	?	?	?	?	?	?	?	?	precursor;reducing	AB	?	?	?	?	?	?	?	?	?	washing;dried	centrifugation
Ahmad et al, One‑pot synthesis and characterization of in‑house engineered silver nanoparticles from Flacourtia jangomas fruit extract with effective antibacterial profiles, Journal of Nanostructure in Chemistry 2021, 11:131-141	Ahmad	2021	https://doi.org/10.1007/s40097-020-00354-w	phytochemical	Single	Heating	100	?	No	No	No	Stirring	?	?	100	AgNO3	Sigma Aldrich	99	1	mM	Flacourtia jangomas (Fj) dried ripe fruit extract	plant	Phytochemical extract	organic	Flacourtia jangomas (Fj) dried ripe fruit extract	plant	Phytochemical extract	organic	?	?	?	?	?	?	?	?	precursor;reducing	AB	?	?	?	?	?	?	?	?	?	washing;dried	centrifugation
Ahmad et al, One‑pot synthesis and characterization of in‑house engineered silver nanoparticles from Flacourtia jangomas fruit extract with effective antibacterial profiles, Journal of Nanostructure in Chemistry 2021, 11:131-141	Ahmad	2021	https://doi.org/10.1007/s40097-020-00354-w	phytochemical	Single	Heating	100	?	No	No	No	Stirring	?	?	100	AgNO3	Sigma Aldrich	99	1	mM	Flacourtia jangomas (Fj) dried ripe fruit extract	plant	Phytochemical extract	organic	Flacourtia jangomas (Fj) dried ripe fruit extract	plant	Phytochemical extract	organic	?	?	?	?	?	?	?	?	precursor;reducing	AB	?	?	?	?	?	?	?	?	?	washing;dried	centrifugation
Ahmad et al, One‑pot synthesis and characterization of in‑house engineered silver nanoparticles from Flacourtia jangomas fruit extract with effective antibacterial profiles, Journal of Nanostructure in Chemistry 2021, 11:131-141	Ahmad	2021	https://doi.org/10.1007/s40097-020-00354-w	phytochemical	Single	Heating	100	?	No	No	No	Stirring	?	?	100	AgNO3	Sigma Aldrich	99	1	mM	Flacourtia jangomas (Fj) dried ripe fruit extract	plant	Phytochemical extract	organic	Flacourtia jangomas (Fj) dried ripe fruit extract	plant	Phytochemical extract	organic	?	?	?	?	?	?	?	?	precursor;reducing	AB	?	?	?	?	?	?	?	?	?	washing;dried	centrifugation
Ahmad et al, One‑pot synthesis and characterization of in‑house engineered silver nanoparticles from Flacourtia jangomas fruit extract with effective antibacterial profiles, Journal of Nanostructure in Chemistry 2021, 11:131-141	Ahmad	2021	https://doi.org/10.1007/s40097-020-00354-w	phytochemical	Single	Heating	100	?	No	No	No	Stirring	?	?	100	AgNO3	Sigma Aldrich	99	1	mM	Flacourtia jangomas (Fj) dried ripe fruit extract	plant	Phytochemical extract	organic	Flacourtia jangomas (Fj) dried ripe fruit extract	plant	Phytochemical extract	organic	?	?	?	?	?	?	?	?	precursor;reducing	AB	?	?	?	?	?	?	?	?	?	washing;dried	centrifugation
Ahmad et al, One‑pot synthesis and characterization of in‑house engineered silver nanoparticles from Flacourtia jangomas fruit extract with effective antibacterial profiles, Journal of Nanostructure in Chemistry 2021, 11:131-141	Ahmad	2021	https://doi.org/10.1007/s40097-020-00354-w	phytochemical	Single	Heating	100	?	No	No	No	Stirring	?	?	100	AgNO3	Sigma Aldrich	99	1	mM	Flacourtia jangomas (Fj) dried ripe fruit extract	plant	Phytochemical extract	organic	Flacourtia jangomas (Fj) dried ripe fruit extract	plant	Phytochemical extract	organic	?	?	?	?	?	?	?	?	precursor;reducing	AB	?	?	?	?	?	?	?	?	?	washing;dried	centrifugation
Ahmad et al, One‑pot synthesis and characterization of in‑house engineered silver nanoparticles from Flacourtia jangomas fruit extract with effective antibacterial profiles, Journal of Nanostructure in Chemistry 2021, 11:131-141	Ahmad	2021	https://doi.org/10.1007/s40097-020-00354-w	phytochemical	Single	Heating	100	?	No	No	No	Stirring	?	?	100	AgNO3	Sigma Aldrich	99	1	mM	Flacourtia jangomas (Fj) dried ripe fruit extract	plant	Phytochemical extract	organic	Flacourtia jangomas (Fj) dried ripe fruit extract	plant	Phytochemical extract	organic	?	?	?	?	?	?	?	?	precursor;reducing	AB	?	?	?	?	?	?	?	?	?	washing;dried	centrifugation
Ahmad et al, One‑pot synthesis and characterization of in‑house engineered silver nanoparticles from Flacourtia jangomas fruit extract with effective antibacterial profiles, Journal of Nanostructure in Chemistry 2021, 11:131-141	Ahmad	2021	https://doi.org/10.1007/s40097-020-00354-w	phytochemical	Single	Heating	100	?	No	No	No	Stirring	?	?	100	AgNO3	Sigma Aldrich	99	1	mM	Flacourtia jangomas (Fj) dried ripe fruit extract	plant	Phytochemical extract	organic	Flacourtia jangomas (Fj) dried ripe fruit extract	plant	Phytochemical extract	organic	?	?	?	?	?	?	?	?	precursor;reducing	AB	?	?	?	?	?	?	?	?	?	washing;dried	centrifugation
Ahmad et al, One‑pot synthesis and characterization of in‑house engineered silver nanoparticles from Flacourtia jangomas fruit extract with effective antibacterial profiles, Journal of Nanostructure in Chemistry 2021, 11:131-141	Ahmad	2021	https://doi.org/10.1007/s40097-020-00354-w	phytochemical	Single	Heating	100	?	No	No	No	Stirring	?	?	100	AgNO3	Sigma Aldrich	99	1	mM	Flacourtia jangomas (Fj) dried ripe fruit extract	plant	Phytochemical extract	organic	Flacourtia jangomas (Fj) dried ripe fruit extract	plant	Phytochemical extract	organic	?	?	?	?	?	?	?	?	precursor;reducing	AB	?	?	?	?	?	?	?	?	?	washing;dried	centrifugation
Ahmad et al, One‑pot synthesis and characterization of in‑house engineered silver nanoparticles from Flacourtia jangomas fruit extract with effective antibacterial profiles, Journal of Nanostructure in Chemistry 2021, 11:131-141	Ahmad	2021	https://doi.org/10.1007/s40097-020-00354-w	phytochemical	Single	Heating	100	?	No	No	No	Stirring	?	?	100	AgNO3	Sigma Aldrich	99	1	mM	Flacourtia jangomas (Fj) dried ripe fruit extract	plant	Phytochemical extract	organic	Flacourtia jangomas (Fj) dried ripe fruit extract	plant	Phytochemical extract	organic	?	?	?	?	?	?	?	?	precursor;reducing	AB	?	?	?	?	?	?	?	?	?	washing;dried	centrifugation
Ahmad et al, One‑pot synthesis and characterization of in‑house engineered silver nanoparticles from Flacourtia jangomas fruit extract with effective antibacterial profiles, Journal of Nanostructure in Chemistry 2021, 11:131-141	Ahmad	2021	https://doi.org/10.1007/s40097-020-00354-w	phytochemical	Single	Heating	100	?	No	No	No	Stirring	?	?	100	AgNO3	Sigma Aldrich	99	1	mM	Flacourtia jangomas (Fj) dried ripe fruit extract	plant	Phytochemical extract	organic	Flacourtia jangomas (Fj) dried ripe fruit extract	plant	Phytochemical extract	organic	?	?	?	?	?	?	?	?	precursor;reducing	AB	?	?	?	?	?	?	?	?	?	washing;dried	centrifugation
Ahmad et al, One‑pot synthesis and characterization of in‑house engineered silver nanoparticles from Flacourtia jangomas fruit extract with effective antibacterial profiles, Journal of Nanostructure in Chemistry 2021, 11:131-141	Ahmad	2021	https://doi.org/10.1007/s40097-020-00354-w	phytochemical	Single	Heating	100	?	No	No	No	Stirring	?	?	100	AgNO3	Sigma Aldrich	99	1	mM	Flacourtia jangomas (Fj) dried ripe fruit extract	plant	Phytochemical extract	organic	Flacourtia jangomas (Fj) dried ripe fruit extract	plant	Phytochemical extract	organic	?	?	?	?	?	?	?	?	precursor;reducing	AB	?	?	?	?	?	?	?	?	?	washing;dried	centrifugation
Ahmad et al, One‑pot synthesis and characterization of in‑house engineered silver nanoparticles from Flacourtia jangomas fruit extract with effective antibacterial profiles, Journal of Nanostructure in Chemistry 2021, 11:131-141	Ahmad	2021	https://doi.org/10.1007/s40097-020-00354-w	phytochemical	Single	Heating	70	?	No	No	No	Stirring	200	2	100	AgNO3	Sigma Aldrich	99	2	mM	EDTA 2%	chemical	Organic chemical	organic	NaBH4	chemical	Inorganic chemical	inorganic	0.1	mg/mL	?	?	100	mL	100	mg/mL	capping;precursor;catalyst;reducing	CADB	NaOH	3	mM	?	?	?	?	?	?	washed	centrifugation
Ahmad et al, One‑pot synthesis and characterization of in‑house engineered silver nanoparticles from Flacourtia jangomas fruit extract with effective antibacterial profiles, Journal of Nanostructure in Chemistry 2021, 11:131-141	Ahmad	2021	https://doi.org/10.1007/s40097-020-00354-w	phytochemical	Single	Heating	70	?	No	No	No	Stirring	200	2	100	AgNO3	Sigma Aldrich	99	2	mM	EDTA 2%	chemical	Organic chemical	organic	NaBH4	chemical	Inorganic chemical	inorganic	0.1	mg/mL	?	?	100	mL	100	mg/mL	capping;precursor;catalyst;reducing	CADB	NaOH	3	mM	?	?	?	?	?	?	washed	centrifugation
Ahmad et al, One‑pot synthesis and characterization of in‑house engineered silver nanoparticles from Flacourtia jangomas fruit extract with effective antibacterial profiles, Journal of Nanostructure in Chemistry 2021, 11:131-141	Ahmad	2021	https://doi.org/10.1007/s40097-020-00354-w	phytochemical	Single	Heating	70	?	No	No	No	Stirring	200	2	100	AgNO3	Sigma Aldrich	99	2	mM	EDTA 2%	chemical	Organic chemical	organic	NaBH4	chemical	Inorganic chemical	inorganic	0.1	mg/mL	?	?	100	mL	100	mg/mL	capping;precursor;catalyst;reducing	CADB	NaOH	3	mM	?	?	?	?	?	?	washed	centrifugation
Ahmad et al, One‑pot synthesis and characterization of in‑house engineered silver nanoparticles from Flacourtia jangomas fruit extract with effective antibacterial profiles, Journal of Nanostructure in Chemistry 2021, 11:131-141	Ahmad	2021	https://doi.org/10.1007/s40097-020-00354-w	phytochemical	Single	Heating	70	?	No	No	No	Stirring	200	2	100	AgNO3	Sigma Aldrich	99	2	mM	EDTA 2%	chemical	Organic chemical	organic	NaBH4	chemical	Inorganic chemical	inorganic	0.1	mg/mL	?	?	100	mL	100	mg/mL	capping;precursor;catalyst;reducing	CADB	NaOH	3	mM	?	?	?	?	?	?	washed	centrifugation
Ahmad et al, One‑pot synthesis and characterization of in‑house engineered silver nanoparticles from Flacourtia jangomas fruit extract with effective antibacterial profiles, Journal of Nanostructure in Chemistry 2021, 11:131-141	Ahmad	2021	https://doi.org/10.1007/s40097-020-00354-w	phytochemical	Single	Heating	70	?	No	No	No	Stirring	200	2	100	AgNO3	Sigma Aldrich	99	2	mM	EDTA 2%	chemical	Organic chemical	organic	NaBH4	chemical	Inorganic chemical	inorganic	0.1	mg/mL	?	?	100	mL	100	mg/mL	capping;precursor;catalyst;reducing	CADB	NaOH	3	mM	?	?	?	?	?	?	washed	centrifugation
Ahmad et al, One‑pot synthesis and characterization of in‑house engineered silver nanoparticles from Flacourtia jangomas fruit extract with effective antibacterial profiles, Journal of Nanostructure in Chemistry 2021, 11:131-141	Ahmad	2021	https://doi.org/10.1007/s40097-020-00354-w	phytochemical	Single	Heating	70	?	No	No	No	Stirring	200	2	100	AgNO3	Sigma Aldrich	99	2	mM	EDTA 2%	chemical	Organic chemical	organic	NaBH4	chemical	Inorganic chemical	inorganic	0.1	mg/mL	?	?	100	mL	100	mg/mL	capping;precursor;catalyst;reducing	CADB	NaOH	3	mM	?	?	?	?	?	?	washed	centrifugation
Ahmad et al, One‑pot synthesis and characterization of in‑house engineered silver nanoparticles from Flacourtia jangomas fruit extract with effective antibacterial profiles, Journal of Nanostructure in Chemistry 2021, 11:131-141	Ahmad	2021	https://doi.org/10.1007/s40097-020-00354-w	phytochemical	Single	Heating	70	?	No	No	No	Stirring	200	2	100	AgNO3	Sigma Aldrich	99	2	mM	EDTA 2%	chemical	Organic chemical	organic	NaBH4	chemical	Inorganic chemical	inorganic	0.1	mg/mL	?	?	100	mL	100	mg/mL	capping;precursor;catalyst;reducing	CADB	NaOH	3	mM	?	?	?	?	?	?	washed	centrifugation
Ahmad et al, One‑pot synthesis and characterization of in‑house engineered silver nanoparticles from Flacourtia jangomas fruit extract with effective antibacterial profiles, Journal of Nanostructure in Chemistry 2021, 11:131-141	Ahmad	2021	https://doi.org/10.1007/s40097-020-00354-w	phytochemical	Single	Heating	70	?	No	No	No	Stirring	200	2	100	AgNO3	Sigma Aldrich	99	2	mM	EDTA 2%	chemical	Organic chemical	organic	NaBH4	chemical	Inorganic chemical	inorganic	0.1	mg/mL	?	?	100	mL	100	mg/mL	capping;precursor;catalyst;reducing	CADB	NaOH	3	mM	?	?	?	?	?	?	washed	centrifugation
Ahmad et al, One‑pot synthesis and characterization of in‑house engineered silver nanoparticles from Flacourtia jangomas fruit extract with effective antibacterial profiles, Journal of Nanostructure in Chemistry 2021, 11:131-141	Ahmad	2021	https://doi.org/10.1007/s40097-020-00354-w	phytochemical	Single	Heating	70	?	No	No	No	Stirring	200	2	100	AgNO3	Sigma Aldrich	99	2	mM	EDTA 2%	chemical	Organic chemical	organic	NaBH4	chemical	Inorganic chemical	inorganic	0.1	mg/mL	?	?	100	mL	100	mg/mL	capping;precursor;catalyst;reducing	CADB	NaOH	3	mM	?	?	?	?	?	?	washed	centrifugation
Ahmad et al, One‑pot synthesis and characterization of in‑house engineered silver nanoparticles from Flacourtia jangomas fruit extract with effective antibacterial profiles, Journal of Nanostructure in Chemistry 2021, 11:131-141	Ahmad	2021	https://doi.org/10.1007/s40097-020-00354-w	phytochemical	Single	Heating	70	?	No	No	No	Stirring	200	2	100	AgNO3	Sigma Aldrich	99	2	mM	EDTA 2%	chemical	Organic chemical	organic	NaBH4	chemical	Inorganic chemical	inorganic	0.1	mg/mL	?	?	100	mL	100	mg/mL	capping;precursor;catalyst;reducing	CADB	NaOH	3	mM	?	?	?	?	?	?	washed	centrifugation
Ahmad et al, One‑pot synthesis and characterization of in‑house engineered silver nanoparticles from Flacourtia jangomas fruit extract with effective antibacterial profiles, Journal of Nanostructure in Chemistry 2021, 11:131-141	Ahmad	2021	https://doi.org/10.1007/s40097-020-00354-w	phytochemical	Single	Heating	70	?	No	No	No	Stirring	200	2	100	AgNO3	Sigma Aldrich	99	2	mM	EDTA 2%	chemical	Organic chemical	organic	NaBH4	chemical	Inorganic chemical	inorganic	0.1	mg/mL	?	?	100	mL	100	mg/mL	capping;precursor;catalyst;reducing	CADB	NaOH	3	mM	?	?	?	?	?	?	washed	centrifugation
Ahmad et al, One‑pot synthesis and characterization of in‑house engineered silver nanoparticles from Flacourtia jangomas fruit extract with effective antibacterial profiles, Journal of Nanostructure in Chemistry 2021, 11:131-141	Ahmad	2021	https://doi.org/10.1007/s40097-020-00354-w	phytochemical	Single	Heating	70	?	No	No	No	Stirring	200	2	100	AgNO3	Sigma Aldrich	99	2	mM	EDTA 2%	chemical	Organic chemical	organic	NaBH4	chemical	Inorganic chemical	inorganic	0.1	mg/mL	?	?	100	mL	100	mg/mL	capping;precursor;catalyst;reducing	CADB	NaOH	3	mM	?	?	?	?	?	?	washed	centrifugation
Ahmad et al, One‑pot synthesis and characterization of in‑house engineered silver nanoparticles from Flacourtia jangomas fruit extract with effective antibacterial profiles, Journal of Nanostructure in Chemistry 2021, 11:131-141	Ahmad	2021	https://doi.org/10.1007/s40097-020-00354-w	phytochemical	Single	Heating	70	?	No	No	No	Stirring	200	2	100	AgNO3	Sigma Aldrich	99	2	mM	EDTA 2%	chemical	Organic chemical	organic	NaBH4	chemical	Inorganic chemical	inorganic	0.1	mg/mL	?	?	100	mL	100	mg/mL	capping;precursor;catalyst;reducing	CADB	NaOH	3	mM	?	?	?	?	?	?	washed	centrifugation
Ahmad et al, One‑pot synthesis and characterization of in‑house engineered silver nanoparticles from Flacourtia jangomas fruit extract with effective antibacterial profiles, Journal of Nanostructure in Chemistry 2021, 11:131-141	Ahmad	2021	https://doi.org/10.1007/s40097-020-00354-w	phytochemical	Single	Heating	70	?	No	No	No	Stirring	200	2	100	AgNO3	Sigma Aldrich	99	2	mM	EDTA 2%	chemical	Organic chemical	organic	NaBH4	chemical	Inorganic chemical	inorganic	0.1	mg/mL	?	?	100	mL	100	mg/mL	capping;precursor;catalyst;reducing	CADB	NaOH	3	mM	?	?	?	?	?	?	washed	centrifugation
Ahmad et al, One‑pot synthesis and characterization of in‑house engineered silver nanoparticles from Flacourtia jangomas fruit extract with effective antibacterial profiles, Journal of Nanostructure in Chemistry 2021, 11:131-141	Ahmad	2021	https://doi.org/10.1007/s40097-020-00354-w	phytochemical	Single	Heating	70	?	No	No	No	Stirring	200	2	100	AgNO3	Sigma Aldrich	99	2	mM	EDTA 2%	chemical	Organic chemical	organic	NaBH4	chemical	Inorganic chemical	inorganic	0.1	mg/mL	?	?	100	mL	100	mg/mL	capping;precursor;catalyst;reducing	CADB	NaOH	3	mM	?	?	?	?	?	?	washed	centrifugation
Ahmad et al, One‑pot synthesis and characterization of in‑house engineered silver nanoparticles from Flacourtia jangomas fruit extract with effective antibacterial profiles, Journal of Nanostructure in Chemistry 2021, 11:131-141	Ahmad	2021	https://doi.org/10.1007/s40097-020-00354-w	phytochemical	Single	Heating	70	?	No	No	No	Stirring	200	2	100	AgNO3	Sigma Aldrich	99	2	mM	EDTA 2%	chemical	Organic chemical	organic	NaBH4	chemical	Inorganic chemical	inorganic	0.1	mg/mL	?	?	100	mL	100	mg/mL	capping;precursor;catalyst;reducing	CADB	NaOH	3	mM	?	?	?	?	?	?	washed	centrifugation
Ahmad et al, One‑pot synthesis and characterization of in‑house engineered silver nanoparticles from Flacourtia jangomas fruit extract with effective antibacterial profiles, Journal of Nanostructure in Chemistry 2021, 11:131-141	Ahmad	2021	https://doi.org/10.1007/s40097-020-00354-w	phytochemical	Single	Heating	70	?	No	No	No	Stirring	200	2	100	AgNO3	Sigma Aldrich	99	2	mM	EDTA 2%	chemical	Organic chemical	organic	NaBH4	chemical	Inorganic chemical	inorganic	0.1	mg/mL	?	?	100	mL	100	mg/mL	capping;precursor;catalyst;reducing	CADB	NaOH	3	mM	?	?	?	?	?	?	washed	centrifugation
Ahmad et al, One‑pot synthesis and characterization of in‑house engineered silver nanoparticles from Flacourtia jangomas fruit extract with effective antibacterial profiles, Journal of Nanostructure in Chemistry 2021, 11:131-141	Ahmad	2021	https://doi.org/10.1007/s40097-020-00354-w	phytochemical	Single	Heating	70	?	No	No	No	Stirring	200	2	100	AgNO3	Sigma Aldrich	99	2	mM	EDTA 2%	chemical	Organic chemical	organic	NaBH4	chemical	Inorganic chemical	inorganic	0.1	mg/mL	?	?	100	mL	100	mg/mL	capping;precursor;catalyst;reducing	CADB	NaOH	3	mM	?	?	?	?	?	?	washed	centrifugation
Ahmad et al, One‑pot synthesis and characterization of in‑house engineered silver nanoparticles from Flacourtia jangomas fruit extract with effective antibacterial profiles, Journal of Nanostructure in Chemistry 2021, 11:131-141	Ahmad	2021	https://doi.org/10.1007/s40097-020-00354-w	phytochemical	Single	Heating	70	?	No	No	No	Stirring	200	2	100	AgNO3	Sigma Aldrich	99	2	mM	EDTA 2%	chemical	Organic chemical	organic	NaBH4	chemical	Inorganic chemical	inorganic	0.1	mg/mL	?	?	100	mL	100	mg/mL	capping;precursor;catalyst;reducing	CADB	NaOH	3	mM	?	?	?	?	?	?	washed	centrifugation
Ahmad et al, One‑pot synthesis and characterization of in‑house engineered silver nanoparticles from Flacourtia jangomas fruit extract with effective antibacterial profiles, Journal of Nanostructure in Chemistry 2021, 11:131-141	Ahmad	2021	https://doi.org/10.1007/s40097-020-00354-w	phytochemical	Single	Heating	70	?	No	No	No	Stirring	200	2	100	AgNO3	Sigma Aldrich	99	2	mM	EDTA 2%	chemical	Organic chemical	organic	NaBH4	chemical	Inorganic chemical	inorganic	0.1	mg/mL	?	?	100	mL	100	mg/mL	capping;precursor;catalyst;reducing	CADB	NaOH	3	mM	?	?	?	?	?	?	washed	centrifugation
Akther et al, Biosynthesis of silver nanoparticles via fungal cell filtrate and their antiquorum sensing against Pseudomonas aeruginosa, Journal of Environmental Chemical Engineering 8 (2020) 104365	Akther	2020	https://doi.org/10.1016/j.jece.2020.104365	micosynthesis	Single	No	25	Dark	No	No	No	No	0	24	100	AgNO3	?	?	1	mM	Mycelium filtrate of endophytic fungi Setosphaeria rostrata	fungal extract	Fungal extract	organic	Mycelium filtrate of endophytic fungi Setosphaeria rostrata	fungal extract	Fungal extract	organic	?	?	?	?	?	?	?	?	reducing;precursor	BA	?	?	?	?	?	?	?	?	?	washing;dried	centrifugation;oven
Akther et al, Biosynthesis of silver nanoparticles via fungal cell filtrate and their antiquorum sensing against Pseudomonas aeruginosa, Journal of Environmental Chemical Engineering 8 (2020) 104365	Akther	2020	https://doi.org/10.1016/j.jece.2020.104365	micosynthesis	Single	No	25	Dark	No	No	No	No	0	24	100	AgNO3	?	?	1	mM	Mycelium filtrate of endophytic fungi Setosphaeria rostrata	fungal extract	Fungal extract	organic	Mycelium filtrate of endophytic fungi Setosphaeria rostrata	fungal extract	Fungal extract	organic	?	?	?	?	?	?	?	?	reducing;precursor	BA	?	?	?	?	?	?	?	?	?	washing;dried	centrifugation;oven
Akther et al, Biosynthesis of silver nanoparticles via fungal cell filtrate and their antiquorum sensing against Pseudomonas aeruginosa, Journal of Environmental Chemical Engineering 8 (2020) 104365	Akther	2020	https://doi.org/10.1016/j.jece.2020.104365	micosynthesis	Single	No	25	Dark	No	No	No	No	0	24	100	AgNO3	?	?	1	mM	Mycelium filtrate of endophytic fungi Setosphaeria rostrata	fungal extract	Fungal extract	organic	Mycelium filtrate of endophytic fungi Setosphaeria rostrata	fungal extract	Fungal extract	organic	?	?	?	?	?	?	?	?	reducing;precursor	BA	?	?	?	?	?	?	?	?	?	washing;dried	centrifugation;oven
Akther et al, Biosynthesis of silver nanoparticles via fungal cell filtrate and their antiquorum sensing against Pseudomonas aeruginosa, Journal of Environmental Chemical Engineering 8 (2020) 104365	Akther	2020	https://doi.org/10.1016/j.jece.2020.104365	micosynthesis	Single	No	25	Dark	No	No	No	No	0	24	100	AgNO3	?	?	1	mM	Mycelium filtrate of endophytic fungi Setosphaeria rostrata	fungal extract	Fungal extract	organic	Mycelium filtrate of endophytic fungi Setosphaeria rostrata	fungal extract	Fungal extract	organic	?	?	?	?	?	?	?	?	reducing;precursor	BA	?	?	?	?	?	?	?	?	?	washing;dried	centrifugation;oven
Akther et al, Biosynthesis of silver nanoparticles via fungal cell filtrate and their antiquorum sensing against Pseudomonas aeruginosa, Journal of Environmental Chemical Engineering 8 (2020) 104365	Akther	2020	https://doi.org/10.1016/j.jece.2020.104365	micosynthesis	Single	No	25	Dark	No	No	No	No	0	24	100	AgNO3	?	?	1	mM	Mycelium filtrate of endophytic fungi Setosphaeria rostrata	fungal extract	Fungal extract	organic	Mycelium filtrate of endophytic fungi Setosphaeria rostrata	fungal extract	Fungal extract	organic	?	?	?	?	?	?	?	?	reducing;precursor	BA	?	?	?	?	?	?	?	?	?	washing;dried	centrifugation;oven
Akther et al, Biosynthesis of silver nanoparticles via fungal cell filtrate and their antiquorum sensing against Pseudomonas aeruginosa, Journal of Environmental Chemical Engineering 8 (2020) 104365	Akther	2020	https://doi.org/10.1016/j.jece.2020.104365	micosynthesis	Single	No	25	Dark	No	No	No	No	0	24	100	AgNO3	?	?	1	mM	Mycelium filtrate of endophytic fungi Setosphaeria rostrata	fungal extract	Fungal extract	organic	Mycelium filtrate of endophytic fungi Setosphaeria rostrata	fungal extract	Fungal extract	organic	?	?	?	?	?	?	?	?	reducing;precursor	BA	?	?	?	?	?	?	?	?	?	washing;dried	centrifugation;oven
Akther et al, Biosynthesis of silver nanoparticles via fungal cell filtrate and their antiquorum sensing against Pseudomonas aeruginosa, Journal of Environmental Chemical Engineering 8 (2020) 104365	Akther	2020	https://doi.org/10.1016/j.jece.2020.104365	micosynthesis	Single	No	25	Dark	No	No	No	No	0	24	100	AgNO3	?	?	1	mM	Mycelium filtrate of endophytic fungi Setosphaeria rostrata	fungal extract	Fungal extract	organic	Mycelium filtrate of endophytic fungi Setosphaeria rostrata	fungal extract	Fungal extract	organic	?	?	?	?	?	?	?	?	reducing;precursor	BA	?	?	?	?	?	?	?	?	?	washing;dried	centrifugation;oven
Akther et al, Biosynthesis of silver nanoparticles via fungal cell filtrate and their antiquorum sensing against Pseudomonas aeruginosa, Journal of Environmental Chemical Engineering 8 (2020) 104365	Akther	2020	https://doi.org/10.1016/j.jece.2020.104365	micosynthesis	Single	No	25	Dark	No	No	No	No	0	24	100	AgNO3	?	?	1	mM	Mycelium filtrate of endophytic fungi Setosphaeria rostrata	fungal extract	Fungal extract	organic	Mycelium filtrate of endophytic fungi Setosphaeria rostrata	fungal extract	Fungal extract	organic	?	?	?	?	?	?	?	?	reducing;precursor	BA	?	?	?	?	?	?	?	?	?	washing;dried	centrifugation;oven
Akther et al, Biosynthesis of silver nanoparticles via fungal cell filtrate and their antiquorum sensing against Pseudomonas aeruginosa, Journal of Environmental Chemical Engineering 8 (2020) 104365	Akther	2020	https://doi.org/10.1016/j.jece.2020.104365	micosynthesis	Single	No	25	Dark	No	No	No	No	0	24	100	AgNO3	?	?	1	mM	Mycelium filtrate of endophytic fungi Setosphaeria rostrata	fungal extract	Fungal extract	organic	Mycelium filtrate of endophytic fungi Setosphaeria rostrata	fungal extract	Fungal extract	organic	?	?	?	?	?	?	?	?	reducing;precursor	BA	?	?	?	?	?	?	?	?	?	washing;dried	centrifugation;oven
Akther et al, Biosynthesis of silver nanoparticles via fungal cell filtrate and their antiquorum sensing against Pseudomonas aeruginosa, Journal of Environmental Chemical Engineering 8 (2020) 104365	Akther	2020	https://doi.org/10.1016/j.jece.2020.104365	micosynthesis	Single	No	25	Dark	No	No	No	No	0	24	100	AgNO3	?	?	1	mM	Mycelium filtrate of endophytic fungi Setosphaeria rostrata	fungal extract	Fungal extract	organic	Mycelium filtrate of endophytic fungi Setosphaeria rostrata	fungal extract	Fungal extract	organic	?	?	?	?	?	?	?	?	reducing;precursor	BA	?	?	?	?	?	?	?	?	?	washing;dried	centrifugation;oven
Akther et al, Biosynthesis of silver nanoparticles via fungal cell filtrate and their antiquorum sensing against Pseudomonas aeruginosa, Journal of Environmental Chemical Engineering 8 (2020) 104365	Akther	2020	https://doi.org/10.1016/j.jece.2020.104365	micosynthesis	Single	No	25	Dark	No	No	No	No	0	24	100	AgNO3	?	?	1	mM	Mycelium filtrate of endophytic fungi Setosphaeria rostrata	fungal extract	Fungal extract	organic	Mycelium filtrate of endophytic fungi Setosphaeria rostrata	fungal extract	Fungal extract	organic	?	?	?	?	?	?	?	?	reducing;precursor	BA	?	?	?	?	?	?	?	?	?	washing;dried	centrifugation;oven
Akther et al, Biosynthesis of silver nanoparticles via fungal cell filtrate and their antiquorum sensing against Pseudomonas aeruginosa, Journal of Environmental Chemical Engineering 8 (2020) 104365	Akther	2020	https://doi.org/10.1016/j.jece.2020.104365	micosynthesis	Single	No	25	Dark	No	No	No	No	0	24	100	AgNO3	?	?	1	mM	Mycelium filtrate of endophytic fungi Setosphaeria rostrata	fungal extract	Fungal extract	organic	Mycelium filtrate of endophytic fungi Setosphaeria rostrata	fungal extract	Fungal extract	organic	?	?	?	?	?	?	?	?	reducing;precursor	BA	?	?	?	?	?	?	?	?	?	washing;dried	centrifugation;oven
Akther et al, Biosynthesis of silver nanoparticles via fungal cell filtrate and their antiquorum sensing against Pseudomonas aeruginosa, Journal of Environmental Chemical Engineering 8 (2020) 104365	Akther	2020	https://doi.org/10.1016/j.jece.2020.104365	micosynthesis	Single	No	25	Dark	No	No	No	No	0	24	100	AgNO3	?	?	1	mM	Mycelium filtrate of endophytic fungi Setosphaeria rostrata	fungal extract	Fungal extract	organic	Mycelium filtrate of endophytic fungi Setosphaeria rostrata	fungal extract	Fungal extract	organic	?	?	?	?	?	?	?	?	reducing;precursor	BA	?	?	?	?	?	?	?	?	?	washing;dried	centrifugation;oven
Akther et al, Biosynthesis of silver nanoparticles via fungal cell filtrate and their antiquorum sensing against Pseudomonas aeruginosa, Journal of Environmental Chemical Engineering 8 (2020) 104365	Akther	2020	https://doi.org/10.1016/j.jece.2020.104365	micosynthesis	Single	No	25	Dark	No	No	No	No	0	24	100	AgNO3	?	?	1	mM	Mycelium filtrate of endophytic fungi Setosphaeria rostrata	fungal extract	Fungal extract	organic	Mycelium filtrate of endophytic fungi Setosphaeria rostrata	fungal extract	Fungal extract	organic	?	?	?	?	?	?	?	?	reducing;precursor	BA	?	?	?	?	?	?	?	?	?	washing;dried	centrifugation;oven
Akther et al, Biosynthesis of silver nanoparticles via fungal cell filtrate and their antiquorum sensing against Pseudomonas aeruginosa, Journal of Environmental Chemical Engineering 8 (2020) 104365	Akther	2020	https://doi.org/10.1016/j.jece.2020.104365	micosynthesis	Single	No	25	Dark	No	No	No	No	0	24	100	AgNO3	?	?	1	mM	Mycelium filtrate of endophytic fungi Setosphaeria rostrata	fungal extract	Fungal extract	organic	Mycelium filtrate of endophytic fungi Setosphaeria rostrata	fungal extract	Fungal extract	organic	?	?	?	?	?	?	?	?	reducing;precursor	BA	?	?	?	?	?	?	?	?	?	washing;dried	centrifugation;oven
Akther et al, Biosynthesis of silver nanoparticles via fungal cell filtrate and their antiquorum sensing against Pseudomonas aeruginosa, Journal of Environmental Chemical Engineering 8 (2020) 104365	Akther	2020	https://doi.org/10.1016/j.jece.2020.104365	micosynthesis	Single	No	25	Dark	No	No	No	No	0	24	100	AgNO3	?	?	1	mM	Mycelium filtrate of endophytic fungi Setosphaeria rostrata	fungal extract	Fungal extract	organic	Mycelium filtrate of endophytic fungi Setosphaeria rostrata	fungal extract	Fungal extract	organic	?	?	?	?	?	?	?	?	reducing;precursor	BA	?	?	?	?	?	?	?	?	?	washing;dried	centrifugation;oven
Akther et al, Biosynthesis of silver nanoparticles via fungal cell filtrate and their antiquorum sensing against Pseudomonas aeruginosa, Journal of Environmental Chemical Engineering 8 (2020) 104365	Akther	2020	https://doi.org/10.1016/j.jece.2020.104365	micosynthesis	Single	No	25	Dark	No	No	No	No	0	24	100	AgNO3	?	?	1	mM	Mycelium filtrate of endophytic fungi Setosphaeria rostrata	fungal extract	Fungal extract	organic	Mycelium filtrate of endophytic fungi Setosphaeria rostrata	fungal extract	Fungal extract	organic	?	?	?	?	?	?	?	?	reducing;precursor	BA	?	?	?	?	?	?	?	?	?	washing;dried	centrifugation;oven
Akther et al, Biosynthesis of silver nanoparticles via fungal cell filtrate and their antiquorum sensing against Pseudomonas aeruginosa, Journal of Environmental Chemical Engineering 8 (2020) 104365	Akther	2020	https://doi.org/10.1016/j.jece.2020.104365	micosynthesis	Single	No	25	Dark	No	No	No	No	0	24	100	AgNO3	?	?	1	mM	Mycelium filtrate of endophytic fungi Setosphaeria rostrata	fungal extract	Fungal extract	organic	Mycelium filtrate of endophytic fungi Setosphaeria rostrata	fungal extract	Fungal extract	organic	?	?	?	?	?	?	?	?	reducing;precursor	BA	?	?	?	?	?	?	?	?	?	washing;dried	centrifugation;oven
Akther et al, Biosynthesis of silver nanoparticles via fungal cell filtrate and their antiquorum sensing against Pseudomonas aeruginosa, Journal of Environmental Chemical Engineering 8 (2020) 104365	Akther	2020	https://doi.org/10.1016/j.jece.2020.104365	micosynthesis	Single	No	25	Dark	No	No	No	No	0	24	100	AgNO3	?	?	1	mM	Mycelium filtrate of endophytic fungi Setosphaeria rostrata	fungal extract	Fungal extract	organic	Mycelium filtrate of endophytic fungi Setosphaeria rostrata	fungal extract	Fungal extract	organic	?	?	?	?	?	?	?	?	reducing;precursor	BA	?	?	?	?	?	?	?	?	?	washing;dried	centrifugation;oven
Akther et al, Biosynthesis of silver nanoparticles via fungal cell filtrate and their antiquorum sensing against Pseudomonas aeruginosa, Journal of Environmental Chemical Engineering 8 (2020) 104365	Akther	2020	https://doi.org/10.1016/j.jece.2020.104365	micosynthesis	Single	No	25	Dark	No	No	No	No	0	24	100	AgNO3	?	?	1	mM	Mycelium filtrate of endophytic fungi Setosphaeria rostrata	fungal extract	Fungal extract	organic	Mycelium filtrate of endophytic fungi Setosphaeria rostrata	fungal extract	Fungal extract	organic	?	?	?	?	?	?	?	?	reducing;precursor	BA	?	?	?	?	?	?	?	?	?	washing;dried	centrifugation;oven
Akther et al, Biosynthesis of silver nanoparticles via fungal cell filtrate and their antiquorum sensing against Pseudomonas aeruginosa, Journal of Environmental Chemical Engineering 8 (2020) 104365	Akther	2020	https://doi.org/10.1016/j.jece.2020.104365	micosynthesis	Single	No	25	Dark	No	No	No	No	0	24	100	AgNO3	?	?	1	mM	Mycelium filtrate of endophytic fungi Setosphaeria rostrata	fungal extract	Fungal extract	organic	Mycelium filtrate of endophytic fungi Setosphaeria rostrata	fungal extract	Fungal extract	organic	?	?	?	?	?	?	?	?	reducing;precursor	BA	?	?	?	?	?	?	?	?	?	washing;dried	centrifugation;oven
Akther et al, Biosynthesis of silver nanoparticles via fungal cell filtrate and their antiquorum sensing against Pseudomonas aeruginosa, Journal of Environmental Chemical Engineering 8 (2020) 104365	Akther	2020	https://doi.org/10.1016/j.jece.2020.104365	micosynthesis	Single	No	25	Dark	No	No	No	No	0	24	100	AgNO3	?	?	1	mM	Mycelium filtrate of endophytic fungi Setosphaeria rostrata	fungal extract	Fungal extract	organic	Mycelium filtrate of endophytic fungi Setosphaeria rostrata	fungal extract	Fungal extract	organic	?	?	?	?	?	?	?	?	reducing;precursor	BA	?	?	?	?	?	?	?	?	?	washing;dried	centrifugation;oven
Akther et al, Biosynthesis of silver nanoparticles via fungal cell filtrate and their antiquorum sensing against Pseudomonas aeruginosa, Journal of Environmental Chemical Engineering 8 (2020) 104365	Akther	2020	https://doi.org/10.1016/j.jece.2020.104365	micosynthesis	Single	No	25	Dark	No	No	No	No	0	24	100	AgNO3	?	?	1	mM	Mycelium filtrate of endophytic fungi Setosphaeria rostrata	fungal extract	Fungal extract	organic	Mycelium filtrate of endophytic fungi Setosphaeria rostrata	fungal extract	Fungal extract	organic	?	?	?	?	?	?	?	?	reducing;precursor	BA	?	?	?	?	?	?	?	?	?	washing;dried	centrifugation;oven
Akther et al, Biosynthesis of silver nanoparticles via fungal cell filtrate and their antiquorum sensing against Pseudomonas aeruginosa, Journal of Environmental Chemical Engineering 8 (2020) 104365	Akther	2020	https://doi.org/10.1016/j.jece.2020.104365	micosynthesis	Single	No	25	Dark	No	No	No	No	0	24	100	AgNO3	?	?	1	mM	Mycelium filtrate of endophytic fungi Setosphaeria rostrata	fungal extract	Fungal extract	organic	Mycelium filtrate of endophytic fungi Setosphaeria rostrata	fungal extract	Fungal extract	organic	?	?	?	?	?	?	?	?	reducing;precursor	BA	?	?	?	?	?	?	?	?	?	washing;dried	centrifugation;oven
Alahmad et al, Hypericum perforatum L.-Mediated Green Synthesis of Silver Nanoparticles Exhibiting Antioxidant and Anticancer Activities, Nanomaterials 2021, 11, 487	Alahmad	2021	https://doi.org/10.3390/nano11020487	phytosynthesis	Single	No	25	?	No	No	No	No	0	?	10	AgNO3	Sigma Aldrich	?	1	mM	Hypericum perforatum L. (St John’s Wort) aqueous extract	plant	Plant extract	organic	Hypericum perforatum L. (St John’s Wort) aqueous extract	plant	Plant extract	organic	?	?	?	?	0.6	mL	?	?	precursor;reducing	AB	?	?	?	?	?	?	?	?	?	washed	centrifugation
Alahmad et al, Hypericum perforatum L.-Mediated Green Synthesis of Silver Nanoparticles Exhibiting Antioxidant and Anticancer Activities, Nanomaterials 2021, 11, 487	Alahmad	2021	https://doi.org/10.3390/nano11020487	phytosynthesis	Single	Heating	37	?	No	No	No	Stirring	200	72	15	AgNO3	Sigma Aldrich	?	1	mM	Hypericum perforatum L. (St John’s Wort) aqueous extract	plant	Plant extract	organic	Hypericum perforatum L. (St John’s Wort) aqueous extract	plant	Plant extract	organic	?	?	?	?	10	mL	?	?	precursor;reducing	AB	?	?	?	?	?	?	?	?	?	washed	centrifugation
Alahmad et al, Hypericum perforatum L.-Mediated Green Synthesis of Silver Nanoparticles Exhibiting Antioxidant and Anticancer Activities, Nanomaterials 2021, 11, 487	Alahmad	2021	https://doi.org/10.3390/nano11020487	phytosynthesis	Single	No	25	?	No	No	No	No	0	?	100	AgNO3	Sigma Aldrich	?	1	mM	Hypericum perforatum L. (St John’s Wort) aqueous extract	plant	Plant extract	organic	Hypericum perforatum L. (St John’s Wort) aqueous extract	plant	Plant extract	organic	?	?	?	?	5	mL	?	?	precursor;reducing	AB	?	?	?	?	?	?	?	?	?	washed	centrifugation
Alahmad et al, Hypericum perforatum L.-Mediated Green Synthesis of Silver Nanoparticles Exhibiting Antioxidant and Anticancer Activities, Nanomaterials 2021, 11, 487	Alahmad	2021	https://doi.org/10.3390/nano11020487	phytosynthesis	Single	No	25	?	No	No	No	No	0	?	20	AgNO3	Sigma Aldrich	?	1	mM	Hypericum perforatum L. (St John’s Wort) aqueous extract	plant	Plant extract	organic	Hypericum perforatum L. (St John’s Wort) aqueous extract	plant	Plant extract	organic	?	?	?	?	10	mL	?	?	precursor;reducing	AB	?	?	?	?	?	?	?	?	?	washed	centrifugation
Alahmad et al, Hypericum perforatum L.-Mediated Green Synthesis of Silver Nanoparticles Exhibiting Antioxidant and Anticancer Activities, Nanomaterials 2021, 11, 487	Alahmad	2021	https://doi.org/10.3390/nano11020487	phytosynthesis	Single	No	25	?	No	No	No	Stirring	200	48	10	AgNO3	Sigma Aldrich	?	1	mM	Hypericum perforatum L. (St John’s Wort) aqueous extract	plant	Plant extract	organic	Hypericum perforatum L. (St John’s Wort) aqueous extract	plant	Plant extract	organic	?	?	?	?	1	mL	?	?	precursor;reducing	AB	?	?	?	?	?	?	?	?	?	washed	centrifugation
Alahmad et al, Hypericum perforatum L.-Mediated Green Synthesis of Silver Nanoparticles Exhibiting Antioxidant and Anticancer Activities, Nanomaterials 2021, 11, 487	Alahmad	2021	https://doi.org/10.3390/nano11020487	phytosynthesis	Single	No	25	?	No	No	No	No	0	15	5	AgNO3	Sigma Aldrich	?	1	mM	Hypericum perforatum L. (St John’s Wort) aqueous extract	plant	Plant extract	organic	Hypericum perforatum L. (St John’s Wort) aqueous extract	plant	Plant extract	organic	?	?	?	?	1	mL	?	?	precursor;reducing	AB	?	?	?	?	?	?	?	?	?	washed	centrifugation
Alahmad et al, Hypericum perforatum L.-Mediated Green Synthesis of Silver Nanoparticles Exhibiting Antioxidant and Anticancer Activities, Nanomaterials 2021, 11, 487	Alahmad	2021	https://doi.org/10.3390/nano11020487	phytosynthesis	Single	Heating	37	?	No	No	No	No	0	1	5	AgNO3	Sigma Aldrich	?	1	mM	Hypericum perforatum L. (St John’s Wort) aqueous extract	plant	Plant extract	organic	Hypericum perforatum L. (St John’s Wort) aqueous extract	plant	Plant extract	organic	?	?	?	?	1	mL	?	?	precursor;reducing	AB	?	?	?	?	?	?	?	?	?	washed	centrifugation
Alahmad et al, Hypericum perforatum L.-Mediated Green Synthesis of Silver Nanoparticles Exhibiting Antioxidant and Anticancer Activities, Nanomaterials 2021, 11, 487	Alahmad	2021	https://doi.org/10.3390/nano11020487	phytosynthesis	Single	No	25	?	No	No	No	No	0	?	50	AgNO3	Sigma Aldrich	?	1	mM	Hypericum perforatum L. (St John’s Wort) aqueous extract	plant	Plant extract	organic	Hypericum perforatum L. (St John’s Wort) aqueous extract	plant	Plant extract	organic	?	?	?	?	2	mL	?	?	precursor;reducing	AB	?	?	?	?	?	?	?	?	?	washed	centrifugation
Alahmad et al, Hypericum perforatum L.-Mediated Green Synthesis of Silver Nanoparticles Exhibiting Antioxidant and Anticancer Activities, Nanomaterials 2021, 11, 487	Alahmad	2021	https://doi.org/10.3390/nano11020487	phytosynthesis	Single	Heating	75	?	No	No	No	No	0	1	200	AgNO3	Sigma Aldrich	?	1	mM	Hypericum perforatum L. (St John’s Wort) aqueous extract	plant	Plant extract	organic	Hypericum perforatum L. (St John’s Wort) aqueous extract	plant	Plant extract	organic	?	?	?	?	200	mL	?	?	precursor;reducing	AB	?	?	?	?	?	?	?	?	?	washed	centrifugation
Alahmad et al, Hypericum perforatum L.-Mediated Green Synthesis of Silver Nanoparticles Exhibiting Antioxidant and Anticancer Activities, Nanomaterials 2021, 11, 487	Alahmad	2021	https://doi.org/10.3390/nano11020487	phytosynthesis	Single	No	25	?	No	No	No	No	0	48	30	AgNO3	Sigma Aldrich	?	1	mM	Hypericum perforatum L. (St John’s Wort) aqueous extract	plant	Plant extract	organic	Hypericum perforatum L. (St John’s Wort) aqueous extract	plant	Plant extract	organic	?	?	?	?	30	mL	?	?	precursor;reducing	AB	?	?	?	?	?	?	?	?	?	washed	centrifugation
Alahmad et al, Hypericum perforatum L.-Mediated Green Synthesis of Silver Nanoparticles Exhibiting Antioxidant and Anticancer Activities, Nanomaterials 2021, 11, 487	Alahmad	2021	https://doi.org/10.3390/nano11020487	phytosynthesis	Single	Heating	65	?	No	No	No	Stirring	200	6	100	AgNO3	Sigma Aldrich	?	1	mM	Hypericum perforatum L. (St John’s Wort) aqueous extract	plant	Plant extract	organic	Hypericum perforatum L. (St John’s Wort) aqueous extract	plant	Plant extract	organic	?	?	?	?	95	mL	?	?	precursor;reducing	AB	?	?	?	?	?	?	?	?	?	washed	centrifugation
Alahmad et al, Hypericum perforatum L.-Mediated Green Synthesis of Silver Nanoparticles Exhibiting Antioxidant and Anticancer Activities, Nanomaterials 2021, 11, 487	Alahmad	2021	https://doi.org/10.3390/nano11020487	phytosynthesis	Single	Heating	37	?	No	No	No	Stirring	200	2	15	AgNO3	Sigma Aldrich	?	1	mM	Hypericum perforatum L. (St John’s Wort) aqueous extract	plant	Plant extract	organic	Hypericum perforatum L. (St John’s Wort) aqueous extract	plant	Plant extract	organic	?	?	?	?	1	mL	?	?	precursor;reducing	AB	?	?	?	?	?	?	?	?	?	washed	centrifugation
Alahmad et al, Hypericum perforatum L.-Mediated Green Synthesis of Silver Nanoparticles Exhibiting Antioxidant and Anticancer Activities, Nanomaterials 2021, 11, 487	Alahmad	2021	https://doi.org/10.3390/nano11020487	phytosynthesis	Single	Heating	37	?	No	No	No	Stirring	400	336	10	AgNO3	Sigma Aldrich	?	1	mM	Hypericum perforatum L. (St John’s Wort) aqueous extract	plant	Plant extract	organic	Hypericum perforatum L. (St John’s Wort) aqueous extract	plant	Plant extract	organic	?	?	?	?	5	mL	?	?	precursor;reducing	AB	?	?	?	?	?	?	?	?	?	washed	centrifugation
Alahmad et al, Hypericum perforatum L.-Mediated Green Synthesis of Silver Nanoparticles Exhibiting Antioxidant and Anticancer Activities, Nanomaterials 2021, 11, 487	Alahmad	2021	https://doi.org/10.3390/nano11020487	phytosynthesis	Single	Heating	60	?	No	No	No	Stirring	700	5	20	AgNO3	Sigma Aldrich	?	1	mM	Hypericum perforatum L. (St John’s Wort) aqueous extract	plant	Plant extract	organic	Hypericum perforatum L. (St John’s Wort) aqueous extract	plant	Plant extract	organic	?	?	?	?	15	mL	?	?	precursor;reducing	AB	?	?	?	?	?	?	?	?	?	washed	centrifugation
Alahmad et al, Hypericum perforatum L.-Mediated Green Synthesis of Silver Nanoparticles Exhibiting Antioxidant and Anticancer Activities, Nanomaterials 2021, 11, 487	Alahmad	2021	https://doi.org/10.3390/nano11020487	phytosynthesis	Single	Heating	60	?	No	No	No	Stirring	700	5	20	AgNO3	Sigma Aldrich	?	1	mM	Hypericum perforatum L. (St John’s Wort) aqueous extract	plant	Plant extract	organic	Hypericum perforatum L. (St John’s Wort) aqueous extract	plant	Plant extract	organic	?	?	?	?	15	mL	?	?	precursor;reducing	AB	?	?	?	?	?	?	?	?	?	washed	centrifugation
Alahmad et al, Hypericum perforatum L.-Mediated Green Synthesis of Silver Nanoparticles Exhibiting Antioxidant and Anticancer Activities, Nanomaterials 2021, 11, 487	Alahmad	2021	https://doi.org/10.3390/nano11020487	phytosynthesis	Single	Heating	60	?	No	No	No	Stirring	700	5	20	AgNO3	Sigma Aldrich	?	1	mM	Hypericum perforatum L. (St John’s Wort) aqueous extract	plant	Plant extract	organic	Hypericum perforatum L. (St John’s Wort) aqueous extract	plant	Plant extract	organic	?	?	?	?	15	mL	?	?	precursor;reducing	AB	?	?	?	?	?	?	?	?	?	washed	centrifugation
Alahmad et al, Hypericum perforatum L.-Mediated Green Synthesis of Silver Nanoparticles Exhibiting Antioxidant and Anticancer Activities, Nanomaterials 2021, 11, 487	Alahmad	2021	https://doi.org/10.3390/nano11020487	phytosynthesis	Single	Heating	60	?	No	No	No	Stirring	700	5	20	AgNO3	Sigma Aldrich	?	1	mM	Hypericum perforatum L. (St John’s Wort) aqueous extract	plant	Plant extract	organic	Hypericum perforatum L. (St John’s Wort) aqueous extract	plant	Plant extract	organic	?	?	?	?	15	mL	?	?	precursor;reducing	AB	?	?	?	?	?	?	?	?	?	washed	centrifugation
Alahmad et al, Hypericum perforatum L.-Mediated Green Synthesis of Silver Nanoparticles Exhibiting Antioxidant and Anticancer Activities, Nanomaterials 2021, 11, 487	Alahmad	2021	https://doi.org/10.3390/nano11020487	phytosynthesis	Single	Heating	60	?	No	No	No	Stirring	700	5	20	AgNO3	Sigma Aldrich	?	1	mM	Hypericum perforatum L. (St John’s Wort) aqueous extract	plant	Plant extract	organic	Hypericum perforatum L. (St John’s Wort) aqueous extract	plant	Plant extract	organic	?	?	?	?	15	mL	?	?	precursor;reducing	AB	?	?	?	?	?	?	?	?	?	washed	centrifugation
Alahmad et al, Hypericum perforatum L.-Mediated Green Synthesis of Silver Nanoparticles Exhibiting Antioxidant and Anticancer Activities, Nanomaterials 2021, 11, 487	Alahmad	2021	https://doi.org/10.3390/nano11020487	phytosynthesis	Single	Heating	60	?	No	No	No	Stirring	700	5	20	AgNO3	Sigma Aldrich	?	1	mM	Hypericum perforatum L. (St John’s Wort) aqueous extract	plant	Plant extract	organic	Hypericum perforatum L. (St John’s Wort) aqueous extract	plant	Plant extract	organic	?	?	?	?	15	mL	?	?	precursor;reducing	AB	?	?	?	?	?	?	?	?	?	washed	centrifugation
Alahmad et al, Hypericum perforatum L.-Mediated Green Synthesis of Silver Nanoparticles Exhibiting Antioxidant and Anticancer Activities, Nanomaterials 2021, 11, 487	Alahmad	2021	https://doi.org/10.3390/nano11020487	phytosynthesis	Single	Heating	60	?	No	No	No	Stirring	700	5	20	AgNO3	Sigma Aldrich	?	1	mM	Hypericum perforatum L. (St John’s Wort) aqueous extract	plant	Plant extract	organic	Hypericum perforatum L. (St John’s Wort) aqueous extract	plant	Plant extract	organic	?	?	?	?	15	mL	?	?	precursor;reducing	AB	?	?	?	?	?	?	?	?	?	washed	centrifugation
Alahmad et al, Hypericum perforatum L.-Mediated Green Synthesis of Silver Nanoparticles Exhibiting Antioxidant and Anticancer Activities, Nanomaterials 2021, 11, 487	Alahmad	2021	https://doi.org/10.3390/nano11020487	phytosynthesis	Single	Heating	60	?	No	No	No	Stirring	700	5	20	AgNO3	Sigma Aldrich	?	1	mM	Hypericum perforatum L. (St John’s Wort) aqueous extract	plant	Plant extract	organic	Hypericum perforatum L. (St John’s Wort) aqueous extract	plant	Plant extract	organic	?	?	?	?	15	mL	?	?	precursor;reducing	AB	?	?	?	?	?	?	?	?	?	washed	centrifugation
Alahmad et al, Hypericum perforatum L.-Mediated Green Synthesis of Silver Nanoparticles Exhibiting Antioxidant and Anticancer Activities, Nanomaterials 2021, 11, 487	Alahmad	2021	https://doi.org/10.3390/nano11020487	phytosynthesis	Single	Heating	60	?	No	No	No	Stirring	700	5	20	AgNO3	Sigma Aldrich	?	1	mM	Hypericum perforatum L. (St John’s Wort) aqueous extract	plant	Plant extract	organic	Hypericum perforatum L. (St John’s Wort) aqueous extract	plant	Plant extract	organic	?	?	?	?	15	mL	?	?	precursor;reducing	AB	?	?	?	?	?	?	?	?	?	washed	centrifugation
Alahmad et al, Hypericum perforatum L.-Mediated Green Synthesis of Silver Nanoparticles Exhibiting Antioxidant and Anticancer Activities, Nanomaterials 2021, 11, 487	Alahmad	2021	https://doi.org/10.3390/nano11020487	phytosynthesis	Single	Heating	60	?	No	No	No	Stirring	700	5	20	AgNO3	Sigma Aldrich	?	1	mM	Hypericum perforatum L. (St John’s Wort) aqueous extract	plant	Plant extract	organic	Hypericum perforatum L. (St John’s Wort) aqueous extract	plant	Plant extract	organic	?	?	?	?	15	mL	?	?	precursor;reducing	AB	?	?	?	?	?	?	?	?	?	washed	centrifugation
Alahmad et al, Hypericum perforatum L.-Mediated Green Synthesis of Silver Nanoparticles Exhibiting Antioxidant and Anticancer Activities, Nanomaterials 2021, 11, 487	Alahmad	2021	https://doi.org/10.3390/nano11020487	phytosynthesis	Single	Heating	60	?	No	No	No	Stirring	700	5	20	AgNO3	Sigma Aldrich	?	1	mM	Hypericum perforatum L. (St John’s Wort) aqueous extract	plant	Plant extract	organic	Hypericum perforatum L. (St John’s Wort) aqueous extract	plant	Plant extract	organic	?	?	?	?	15	mL	?	?	precursor;reducing	AB	?	?	?	?	?	?	?	?	?	washed	centrifugation
Alahmad et al, Hypericum perforatum L.-Mediated Green Synthesis of Silver Nanoparticles Exhibiting Antioxidant and Anticancer Activities, Nanomaterials 2021, 11, 487	Alahmad	2021	https://doi.org/10.3390/nano11020487	phytosynthesis	Single	Heating	60	?	No	No	No	Stirring	700	5	20	AgNO3	Sigma Aldrich	?	1	mM	Hypericum perforatum L. (St John’s Wort) aqueous extract	plant	Plant extract	organic	Hypericum perforatum L. (St John’s Wort) aqueous extract	plant	Plant extract	organic	?	?	?	?	15	mL	?	?	precursor;reducing	AB	?	?	?	?	?	?	?	?	?	washed	centrifugation
Alahmad et al, Hypericum perforatum L.-Mediated Green Synthesis of Silver Nanoparticles Exhibiting Antioxidant and Anticancer Activities, Nanomaterials 2021, 11, 487	Alahmad	2021	https://doi.org/10.3390/nano11020487	phytosynthesis	Single	Heating	60	?	No	No	No	Stirring	700	5	20	AgNO3	Sigma Aldrich	?	1	mM	Hypericum perforatum L. (St John’s Wort) aqueous extract	plant	Plant extract	organic	Hypericum perforatum L. (St John’s Wort) aqueous extract	plant	Plant extract	organic	?	?	?	?	15	mL	?	?	precursor;reducing	AB	?	?	?	?	?	?	?	?	?	washed	centrifugation
Alahmad et al, Hypericum perforatum L.-Mediated Green Synthesis of Silver Nanoparticles Exhibiting Antioxidant and Anticancer Activities, Nanomaterials 2021, 11, 487	Alahmad	2021	https://doi.org/10.3390/nano11020487	phytosynthesis	Single	Heating	60	?	No	No	No	Stirring	700	5	20	AgNO3	Sigma Aldrich	?	1	mM	Hypericum perforatum L. (St John’s Wort) aqueous extract	plant	Plant extract	organic	Hypericum perforatum L. (St John’s Wort) aqueous extract	plant	Plant extract	organic	?	?	?	?	15	mL	?	?	precursor;reducing	AB	?	?	?	?	?	?	?	?	?	washed	centrifugation
Alahmad et al, Hypericum perforatum L.-Mediated Green Synthesis of Silver Nanoparticles Exhibiting Antioxidant and Anticancer Activities, Nanomaterials 2021, 11, 487	Alahmad	2021	https://doi.org/10.3390/nano11020487	phytosynthesis	Single	Heating	60	?	No	No	No	Stirring	700	5	20	AgNO3	Sigma Aldrich	?	1	mM	Hypericum perforatum L. (St John’s Wort) aqueous extract	plant	Plant extract	organic	Hypericum perforatum L. (St John’s Wort) aqueous extract	plant	Plant extract	organic	?	?	?	?	15	mL	?	?	precursor;reducing	AB	?	?	?	?	?	?	?	?	?	washed	centrifugation
Alahmad et al, Hypericum perforatum L.-Mediated Green Synthesis of Silver Nanoparticles Exhibiting Antioxidant and Anticancer Activities, Nanomaterials 2021, 11, 487	Alahmad	2021	https://doi.org/10.3390/nano11020487	phytosynthesis	Single	Heating	60	?	No	No	No	Stirring	700	5	20	AgNO3	Sigma Aldrich	?	1	mM	Hypericum perforatum L. (St John’s Wort) aqueous extract	plant	Plant extract	organic	Hypericum perforatum L. (St John’s Wort) aqueous extract	plant	Plant extract	organic	?	?	?	?	15	mL	?	?	precursor;reducing	AB	?	?	?	?	?	?	?	?	?	washed	centrifugation
Alahmad et al, Hypericum perforatum L.-Mediated Green Synthesis of Silver Nanoparticles Exhibiting Antioxidant and Anticancer Activities, Nanomaterials 2021, 11, 487	Alahmad	2021	https://doi.org/10.3390/nano11020487	phytosynthesis	Single	Heating	60	?	No	No	No	Stirring	700	5	20	AgNO3	Sigma Aldrich	?	1	mM	Hypericum perforatum L. (St John’s Wort) aqueous extract	plant	Plant extract	organic	Hypericum perforatum L. (St John’s Wort) aqueous extract	plant	Plant extract	organic	?	?	?	?	15	mL	?	?	precursor;reducing	AB	?	?	?	?	?	?	?	?	?	washed	centrifugation
Alahmad et al, Hypericum perforatum L.-Mediated Green Synthesis of Silver Nanoparticles Exhibiting Antioxidant and Anticancer Activities, Nanomaterials 2021, 11, 487	Alahmad	2021	https://doi.org/10.3390/nano11020487	phytosynthesis	Single	Heating	60	?	No	No	No	Stirring	700	5	20	AgNO3	Sigma Aldrich	?	1	mM	Hypericum perforatum L. (St John’s Wort) aqueous extract	plant	Plant extract	organic	Hypericum perforatum L. (St John’s Wort) aqueous extract	plant	Plant extract	organic	?	?	?	?	15	mL	?	?	precursor;reducing	AB	?	?	?	?	?	?	?	?	?	washed	centrifugation
Alahmad et al, Hypericum perforatum L.-Mediated Green Synthesis of Silver Nanoparticles Exhibiting Antioxidant and Anticancer Activities, Nanomaterials 2021, 11, 487	Alahmad	2021	https://doi.org/10.3390/nano11020487	phytosynthesis	Single	Heating	60	?	No	No	No	Stirring	700	5	20	AgNO3	Sigma Aldrich	?	1	mM	Hypericum perforatum L. (St John’s Wort) aqueous extract	plant	Plant extract	organic	Hypericum perforatum L. (St John’s Wort) aqueous extract	plant	Plant extract	organic	?	?	?	?	15	mL	?	?	precursor;reducing	AB	?	?	?	?	?	?	?	?	?	washed	centrifugation
Alahmad et al, Hypericum perforatum L.-Mediated Green Synthesis of Silver Nanoparticles Exhibiting Antioxidant and Anticancer Activities, Nanomaterials 2021, 11, 487	Alahmad	2021	https://doi.org/10.3390/nano11020487	phytosynthesis	Single	Heating	60	?	No	No	No	Stirring	700	5	20	AgNO3	Sigma Aldrich	?	1	mM	Hypericum perforatum L. (St John’s Wort) aqueous extract	plant	Plant extract	organic	Hypericum perforatum L. (St John’s Wort) aqueous extract	plant	Plant extract	organic	?	?	?	?	15	mL	?	?	precursor;reducing	AB	?	?	?	?	?	?	?	?	?	washed	centrifugation
Alahmad et al, Hypericum perforatum L.-Mediated Green Synthesis of Silver Nanoparticles Exhibiting Antioxidant and Anticancer Activities, Nanomaterials 2021, 11, 487	Alahmad	2021	https://doi.org/10.3390/nano11020487	phytosynthesis	Single	Heating	60	?	No	No	No	Stirring	700	5	20	AgNO3	Sigma Aldrich	?	1	mM	Hypericum perforatum L. (St John’s Wort) aqueous extract	plant	Plant extract	organic	Hypericum perforatum L. (St John’s Wort) aqueous extract	plant	Plant extract	organic	?	?	?	?	15	mL	?	?	precursor;reducing	AB	?	?	?	?	?	?	?	?	?	washed	centrifugation
Alahmad et al, Hypericum perforatum L.-Mediated Green Synthesis of Silver Nanoparticles Exhibiting Antioxidant and Anticancer Activities, Nanomaterials 2021, 11, 487	Alahmad	2021	https://doi.org/10.3390/nano11020487	phytosynthesis	Single	Heating	60	?	No	No	No	Stirring	700	5	20	AgNO3	Sigma Aldrich	?	1	mM	Hypericum perforatum L. (St John’s Wort) aqueous extract	plant	Plant extract	organic	Hypericum perforatum L. (St John’s Wort) aqueous extract	plant	Plant extract	organic	?	?	?	?	15	mL	?	?	precursor;reducing	AB	?	?	?	?	?	?	?	?	?	washed	centrifugation
Alahmad et al, Hypericum perforatum L.-Mediated Green Synthesis of Silver Nanoparticles Exhibiting Antioxidant and Anticancer Activities, Nanomaterials 2021, 11, 487	Alahmad	2021	https://doi.org/10.3390/nano11020487	phytosynthesis	Single	Heating	60	?	No	No	No	Stirring	700	5	20	AgNO3	Sigma Aldrich	?	1	mM	Hypericum perforatum L. (St John’s Wort) aqueous extract	plant	Plant extract	organic	Hypericum perforatum L. (St John’s Wort) aqueous extract	plant	Plant extract	organic	?	?	?	?	15	mL	?	?	precursor;reducing	AB	?	?	?	?	?	?	?	?	?	washed	centrifugation
Alahmad et al, Hypericum perforatum L.-Mediated Green Synthesis of Silver Nanoparticles Exhibiting Antioxidant and Anticancer Activities, Nanomaterials 2021, 11, 487	Alahmad	2021	https://doi.org/10.3390/nano11020487	phytosynthesis	Single	Heating	60	?	No	No	No	Stirring	700	5	20	AgNO3	Sigma Aldrich	?	1	mM	Hypericum perforatum L. (St John’s Wort) aqueous extract	plant	Plant extract	organic	Hypericum perforatum L. (St John’s Wort) aqueous extract	plant	Plant extract	organic	?	?	?	?	15	mL	?	?	precursor;reducing	AB	?	?	?	?	?	?	?	?	?	washed	centrifugation
Alahmad et al, Hypericum perforatum L.-Mediated Green Synthesis of Silver Nanoparticles Exhibiting Antioxidant and Anticancer Activities, Nanomaterials 2021, 11, 487	Alahmad	2021	https://doi.org/10.3390/nano11020487	phytosynthesis	Single	Heating	60	?	No	No	No	Stirring	700	5	20	AgNO3	Sigma Aldrich	?	1	mM	Hypericum perforatum L. (St John’s Wort) aqueous extract	plant	Plant extract	organic	Hypericum perforatum L. (St John’s Wort) aqueous extract	plant	Plant extract	organic	?	?	?	?	15	mL	?	?	precursor;reducing	AB	?	?	?	?	?	?	?	?	?	washed	centrifugation
Alahmad et al, Hypericum perforatum L.-Mediated Green Synthesis of Silver Nanoparticles Exhibiting Antioxidant and Anticancer Activities, Nanomaterials 2021, 11, 487	Alahmad	2021	https://doi.org/10.3390/nano11020487	phytosynthesis	Single	Heating	60	?	No	No	No	Stirring	700	5	20	AgNO3	Sigma Aldrich	?	1	mM	Hypericum perforatum L. (St John’s Wort) aqueous extract	plant	Plant extract	organic	Hypericum perforatum L. (St John’s Wort) aqueous extract	plant	Plant extract	organic	?	?	?	?	15	mL	?	?	precursor;reducing	AB	?	?	?	?	?	?	?	?	?	washed	centrifugation
Alahmad et al, Hypericum perforatum L.-Mediated Green Synthesis of Silver Nanoparticles Exhibiting Antioxidant and Anticancer Activities, Nanomaterials 2021, 11, 487	Alahmad	2021	https://doi.org/10.3390/nano11020487	phytosynthesis	Single	Heating	60	?	No	No	No	Stirring	700	5	20	AgNO3	Sigma Aldrich	?	1	mM	Hypericum perforatum L. (St John’s Wort) aqueous extract	plant	Plant extract	organic	Hypericum perforatum L. (St John’s Wort) aqueous extract	plant	Plant extract	organic	?	?	?	?	15	mL	?	?	precursor;reducing	AB	?	?	?	?	?	?	?	?	?	washed	centrifugation
Alahmad et al, Hypericum perforatum L.-Mediated Green Synthesis of Silver Nanoparticles Exhibiting Antioxidant and Anticancer Activities, Nanomaterials 2021, 11, 487	Alahmad	2021	https://doi.org/10.3390/nano11020487	phytosynthesis	Single	Heating	60	?	No	No	No	Stirring	700	5	20	AgNO3	Sigma Aldrich	?	1	mM	Hypericum perforatum L. (St John’s Wort) aqueous extract	plant	Plant extract	organic	Hypericum perforatum L. (St John’s Wort) aqueous extract	plant	Plant extract	organic	?	?	?	?	15	mL	?	?	precursor;reducing	AB	?	?	?	?	?	?	?	?	?	washed	centrifugation
Alahmad et al, Hypericum perforatum L.-Mediated Green Synthesis of Silver Nanoparticles Exhibiting Antioxidant and Anticancer Activities, Nanomaterials 2021, 11, 487	Alahmad	2021	https://doi.org/10.3390/nano11020487	phytosynthesis	Single	Heating	60	?	No	No	No	Stirring	700	5	20	AgNO3	Sigma Aldrich	?	1	mM	Hypericum perforatum L. (St John’s Wort) aqueous extract	plant	Plant extract	organic	Hypericum perforatum L. (St John’s Wort) aqueous extract	plant	Plant extract	organic	?	?	?	?	15	mL	?	?	precursor;reducing	AB	?	?	?	?	?	?	?	?	?	washed	centrifugation
Alahmad et al, Hypericum perforatum L.-Mediated Green Synthesis of Silver Nanoparticles Exhibiting Antioxidant and Anticancer Activities, Nanomaterials 2021, 11, 487	Alahmad	2021	https://doi.org/10.3390/nano11020487	phytosynthesis	Single	Heating	60	?	No	No	No	Stirring	700	5	20	AgNO3	Sigma Aldrich	?	1	mM	Hypericum perforatum L. (St John’s Wort) aqueous extract	plant	Plant extract	organic	Hypericum perforatum L. (St John’s Wort) aqueous extract	plant	Plant extract	organic	?	?	?	?	15	mL	?	?	precursor;reducing	AB	?	?	?	?	?	?	?	?	?	washed	centrifugation
Alahmad et al, Hypericum perforatum L.-Mediated Green Synthesis of Silver Nanoparticles Exhibiting Antioxidant and Anticancer Activities, Nanomaterials 2021, 11, 487	Alahmad	2021	https://doi.org/10.3390/nano11020487	phytosynthesis	Single	Heating	60	?	No	No	No	Stirring	700	5	20	AgNO3	Sigma Aldrich	?	1	mM	Hypericum perforatum L. (St John’s Wort) aqueous extract	plant	Plant extract	organic	Hypericum perforatum L. (St John’s Wort) aqueous extract	plant	Plant extract	organic	?	?	?	?	15	mL	?	?	precursor;reducing	AB	?	?	?	?	?	?	?	?	?	washed	centrifugation
Alahmad et al, Hypericum perforatum L.-Mediated Green Synthesis of Silver Nanoparticles Exhibiting Antioxidant and Anticancer Activities, Nanomaterials 2021, 11, 487	Alahmad	2021	https://doi.org/10.3390/nano11020487	phytosynthesis	Single	Heating	60	?	No	No	No	Stirring	700	5	20	AgNO3	Sigma Aldrich	?	1	mM	Hypericum perforatum L. (St John’s Wort) aqueous extract	plant	Plant extract	organic	Hypericum perforatum L. (St John’s Wort) aqueous extract	plant	Plant extract	organic	?	?	?	?	15	mL	?	?	precursor;reducing	AB	?	?	?	?	?	?	?	?	?	washed	centrifugation
Alahmad et al, Hypericum perforatum L.-Mediated Green Synthesis of Silver Nanoparticles Exhibiting Antioxidant and Anticancer Activities, Nanomaterials 2021, 11, 487	Alahmad	2021	https://doi.org/10.3390/nano11020487	phytosynthesis	Single	Heating	60	?	No	No	No	Stirring	700	5	20	AgNO3	Sigma Aldrich	?	1	mM	Hypericum perforatum L. (St John’s Wort) aqueous extract	plant	Plant extract	organic	Hypericum perforatum L. (St John’s Wort) aqueous extract	plant	Plant extract	organic	?	?	?	?	15	mL	?	?	precursor;reducing	AB	?	?	?	?	?	?	?	?	?	washed	centrifugation
Alahmad et al, Hypericum perforatum L.-Mediated Green Synthesis of Silver Nanoparticles Exhibiting Antioxidant and Anticancer Activities, Nanomaterials 2021, 11, 487	Alahmad	2021	https://doi.org/10.3390/nano11020487	phytosynthesis	Single	Heating	60	?	No	No	No	Stirring	700	5	20	AgNO3	Sigma Aldrich	?	1	mM	Hypericum perforatum L. (St John’s Wort) aqueous extract	plant	Plant extract	organic	Hypericum perforatum L. (St John’s Wort) aqueous extract	plant	Plant extract	organic	?	?	?	?	15	mL	?	?	precursor;reducing	AB	?	?	?	?	?	?	?	?	?	washed	centrifugation
Alahmad et al, Hypericum perforatum L.-Mediated Green Synthesis of Silver Nanoparticles Exhibiting Antioxidant and Anticancer Activities, Nanomaterials 2021, 11, 487	Alahmad	2021	https://doi.org/10.3390/nano11020487	phytosynthesis	Single	Heating	60	?	No	No	No	Stirring	700	5	20	AgNO3	Sigma Aldrich	?	1	mM	Hypericum perforatum L. (St John’s Wort) aqueous extract	plant	Plant extract	organic	Hypericum perforatum L. (St John’s Wort) aqueous extract	plant	Plant extract	organic	?	?	?	?	15	mL	?	?	precursor;reducing	AB	?	?	?	?	?	?	?	?	?	washed	centrifugation
Alahmad et al, Hypericum perforatum L.-Mediated Green Synthesis of Silver Nanoparticles Exhibiting Antioxidant and Anticancer Activities, Nanomaterials 2021, 11, 487	Alahmad	2021	https://doi.org/10.3390/nano11020487	phytosynthesis	Single	Heating	60	?	No	No	No	Stirring	700	5	20	AgNO3	Sigma Aldrich	?	1	mM	Hypericum perforatum L. (St John’s Wort) aqueous extract	plant	Plant extract	organic	Hypericum perforatum L. (St John’s Wort) aqueous extract	plant	Plant extract	organic	?	?	?	?	15	mL	?	?	precursor;reducing	AB	?	?	?	?	?	?	?	?	?	washed	centrifugation
Alahmad et al, Hypericum perforatum L.-Mediated Green Synthesis of Silver Nanoparticles Exhibiting Antioxidant and Anticancer Activities, Nanomaterials 2021, 11, 487	Alahmad	2021	https://doi.org/10.3390/nano11020487	phytosynthesis	Single	Heating	60	?	No	No	No	Stirring	700	5	20	AgNO3	Sigma Aldrich	?	1	mM	Hypericum perforatum L. (St John’s Wort) aqueous extract	plant	Plant extract	organic	Hypericum perforatum L. (St John’s Wort) aqueous extract	plant	Plant extract	organic	?	?	?	?	15	mL	?	?	precursor;reducing	AB	?	?	?	?	?	?	?	?	?	washed	centrifugation
Alahmad et al, Hypericum perforatum L.-Mediated Green Synthesis of Silver Nanoparticles Exhibiting Antioxidant and Anticancer Activities, Nanomaterials 2021, 11, 487	Alahmad	2021	https://doi.org/10.3390/nano11020487	phytosynthesis	Single	Heating	60	?	No	No	No	Stirring	700	5	20	AgNO3	Sigma Aldrich	?	1	mM	Hypericum perforatum L. (St John’s Wort) aqueous extract	plant	Plant extract	organic	Hypericum perforatum L. (St John’s Wort) aqueous extract	plant	Plant extract	organic	?	?	?	?	15	mL	?	?	precursor;reducing	AB	?	?	?	?	?	?	?	?	?	washed	centrifugation
Alahmad et al, Hypericum perforatum L.-Mediated Green Synthesis of Silver Nanoparticles Exhibiting Antioxidant and Anticancer Activities, Nanomaterials 2021, 11, 487	Alahmad	2021	https://doi.org/10.3390/nano11020487	phytosynthesis	Single	Heating	60	?	No	No	No	Stirring	700	5	20	AgNO3	Sigma Aldrich	?	1	mM	Hypericum perforatum L. (St John’s Wort) aqueous extract	plant	Plant extract	organic	Hypericum perforatum L. (St John’s Wort) aqueous extract	plant	Plant extract	organic	?	?	?	?	15	mL	?	?	precursor;reducing	AB	?	?	?	?	?	?	?	?	?	washed	centrifugation
Alahmad et al, Hypericum perforatum L.-Mediated Green Synthesis of Silver Nanoparticles Exhibiting Antioxidant and Anticancer Activities, Nanomaterials 2021, 11, 487	Alahmad	2021	https://doi.org/10.3390/nano11020487	phytosynthesis	Single	Heating	60	?	No	No	No	Stirring	700	5	20	AgNO3	Sigma Aldrich	?	1	mM	Hypericum perforatum L. (St John’s Wort) aqueous extract	plant	Plant extract	organic	Hypericum perforatum L. (St John’s Wort) aqueous extract	plant	Plant extract	organic	?	?	?	?	15	mL	?	?	precursor;reducing	AB	?	?	?	?	?	?	?	?	?	washed	centrifugation
Alahmad et al, Hypericum perforatum L.-Mediated Green Synthesis of Silver Nanoparticles Exhibiting Antioxidant and Anticancer Activities, Nanomaterials 2021, 11, 487	Alahmad	2021	https://doi.org/10.3390/nano11020487	phytosynthesis	Single	Heating	60	?	No	No	No	Stirring	700	5	20	AgNO3	Sigma Aldrich	?	1	mM	Hypericum perforatum L. (St John’s Wort) aqueous extract	plant	Plant extract	organic	Hypericum perforatum L. (St John’s Wort) aqueous extract	plant	Plant extract	organic	?	?	?	?	15	mL	?	?	precursor;reducing	AB	?	?	?	?	?	?	?	?	?	washed	centrifugation
Alahmad et al, Hypericum perforatum L.-Mediated Green Synthesis of Silver Nanoparticles Exhibiting Antioxidant and Anticancer Activities, Nanomaterials 2021, 11, 487	Alahmad	2021	https://doi.org/10.3390/nano11020487	phytosynthesis	Single	Heating	60	?	No	No	No	Stirring	700	5	20	AgNO3	Sigma Aldrich	?	1	mM	Hypericum perforatum L. (St John’s Wort) aqueous extract	plant	Plant extract	organic	Hypericum perforatum L. (St John’s Wort) aqueous extract	plant	Plant extract	organic	?	?	?	?	15	mL	?	?	precursor;reducing	AB	?	?	?	?	?	?	?	?	?	washed	centrifugation
Alahmad et al, Hypericum perforatum L.-Mediated Green Synthesis of Silver Nanoparticles Exhibiting Antioxidant and Anticancer Activities, Nanomaterials 2021, 11, 487	Alahmad	2021	https://doi.org/10.3390/nano11020487	phytosynthesis	Single	Heating	60	?	No	No	No	Stirring	700	5	20	AgNO3	Sigma Aldrich	?	1	mM	Hypericum perforatum L. (St John’s Wort) aqueous extract	plant	Plant extract	organic	Hypericum perforatum L. (St John’s Wort) aqueous extract	plant	Plant extract	organic	?	?	?	?	15	mL	?	?	precursor;reducing	AB	?	?	?	?	?	?	?	?	?	washed	centrifugation
Alahmad et al, Hypericum perforatum L.-Mediated Green Synthesis of Silver Nanoparticles Exhibiting Antioxidant and Anticancer Activities, Nanomaterials 2021, 11, 487	Alahmad	2021	https://doi.org/10.3390/nano11020487	phytosynthesis	Single	Heating	60	?	No	No	No	Stirring	700	5	20	AgNO3	Sigma Aldrich	?	1	mM	Hypericum perforatum L. (St John’s Wort) aqueous extract	plant	Plant extract	organic	Hypericum perforatum L. (St John’s Wort) aqueous extract	plant	Plant extract	organic	?	?	?	?	15	mL	?	?	precursor;reducing	AB	?	?	?	?	?	?	?	?	?	washed	centrifugation
Alahmad et al, Hypericum perforatum L.-Mediated Green Synthesis of Silver Nanoparticles Exhibiting Antioxidant and Anticancer Activities, Nanomaterials 2021, 11, 487	Alahmad	2021	https://doi.org/10.3390/nano11020487	phytosynthesis	Single	Heating	60	?	No	No	No	Stirring	700	5	20	AgNO3	Sigma Aldrich	?	1	mM	Hypericum perforatum L. (St John’s Wort) aqueous extract	plant	Plant extract	organic	Hypericum perforatum L. (St John’s Wort) aqueous extract	plant	Plant extract	organic	?	?	?	?	15	mL	?	?	precursor;reducing	AB	?	?	?	?	?	?	?	?	?	washed	centrifugation
Alahmad et al, Hypericum perforatum L.-Mediated Green Synthesis of Silver Nanoparticles Exhibiting Antioxidant and Anticancer Activities, Nanomaterials 2021, 11, 487	Alahmad	2021	https://doi.org/10.3390/nano11020487	phytosynthesis	Single	Heating	60	?	No	No	No	Stirring	700	5	20	AgNO3	Sigma Aldrich	?	1	mM	Hypericum perforatum L. (St John’s Wort) aqueous extract	plant	Plant extract	organic	Hypericum perforatum L. (St John’s Wort) aqueous extract	plant	Plant extract	organic	?	?	?	?	15	mL	?	?	precursor;reducing	AB	?	?	?	?	?	?	?	?	?	washed	centrifugation
Alahmad et al, Hypericum perforatum L.-Mediated Green Synthesis of Silver Nanoparticles Exhibiting Antioxidant and Anticancer Activities, Nanomaterials 2021, 11, 487	Alahmad	2021	https://doi.org/10.3390/nano11020487	phytosynthesis	Single	Heating	60	?	No	No	No	Stirring	700	5	20	AgNO3	Sigma Aldrich	?	1	mM	Hypericum perforatum L. (St John’s Wort) aqueous extract	plant	Plant extract	organic	Hypericum perforatum L. (St John’s Wort) aqueous extract	plant	Plant extract	organic	?	?	?	?	15	mL	?	?	precursor;reducing	AB	?	?	?	?	?	?	?	?	?	washed	centrifugation
Alahmad et al, Hypericum perforatum L.-Mediated Green Synthesis of Silver Nanoparticles Exhibiting Antioxidant and Anticancer Activities, Nanomaterials 2021, 11, 487	Alahmad	2021	https://doi.org/10.3390/nano11020487	phytosynthesis	Single	Heating	60	?	No	No	No	Stirring	700	5	20	AgNO3	Sigma Aldrich	?	1	mM	Hypericum perforatum L. (St John’s Wort) aqueous extract	plant	Plant extract	organic	Hypericum perforatum L. (St John’s Wort) aqueous extract	plant	Plant extract	organic	?	?	?	?	15	mL	?	?	precursor;reducing	AB	?	?	?	?	?	?	?	?	?	washed	centrifugation
Alahmad et al, Hypericum perforatum L.-Mediated Green Synthesis of Silver Nanoparticles Exhibiting Antioxidant and Anticancer Activities, Nanomaterials 2021, 11, 487	Alahmad	2021	https://doi.org/10.3390/nano11020487	phytosynthesis	Single	Heating	60	?	No	No	No	Stirring	700	5	20	AgNO3	Sigma Aldrich	?	1	mM	Hypericum perforatum L. (St John’s Wort) aqueous extract	plant	Plant extract	organic	Hypericum perforatum L. (St John’s Wort) aqueous extract	plant	Plant extract	organic	?	?	?	?	15	mL	?	?	precursor;reducing	AB	?	?	?	?	?	?	?	?	?	washed	centrifugation
Alahmad et al, Hypericum perforatum L.-Mediated Green Synthesis of Silver Nanoparticles Exhibiting Antioxidant and Anticancer Activities, Nanomaterials 2021, 11, 487	Alahmad	2021	https://doi.org/10.3390/nano11020487	phytosynthesis	Single	Heating	60	?	No	No	No	Stirring	700	5	20	AgNO3	Sigma Aldrich	?	1	mM	Hypericum perforatum L. (St John’s Wort) aqueous extract	plant	Plant extract	organic	Hypericum perforatum L. (St John’s Wort) aqueous extract	plant	Plant extract	organic	?	?	?	?	15	mL	?	?	precursor;reducing	AB	?	?	?	?	?	?	?	?	?	washed	centrifugation
Alahmad et al, Hypericum perforatum L.-Mediated Green Synthesis of Silver Nanoparticles Exhibiting Antioxidant and Anticancer Activities, Nanomaterials 2021, 11, 487	Alahmad	2021	https://doi.org/10.3390/nano11020487	phytosynthesis	Single	Heating	60	?	No	No	No	Stirring	700	5	20	AgNO3	Sigma Aldrich	?	1	mM	Hypericum perforatum L. (St John’s Wort) aqueous extract	plant	Plant extract	organic	Hypericum perforatum L. (St John’s Wort) aqueous extract	plant	Plant extract	organic	?	?	?	?	15	mL	?	?	precursor;reducing	AB	?	?	?	?	?	?	?	?	?	washed	centrifugation
Alahmad et al, Hypericum perforatum L.-Mediated Green Synthesis of Silver Nanoparticles Exhibiting Antioxidant and Anticancer Activities, Nanomaterials 2021, 11, 487	Alahmad	2021	https://doi.org/10.3390/nano11020487	phytosynthesis	Single	Heating	60	?	No	No	No	Stirring	700	5	20	AgNO3	Sigma Aldrich	?	1	mM	Hypericum perforatum L. (St John’s Wort) aqueous extract	plant	Plant extract	organic	Hypericum perforatum L. (St John’s Wort) aqueous extract	plant	Plant extract	organic	?	?	?	?	15	mL	?	?	precursor;reducing	AB	?	?	?	?	?	?	?	?	?	washed	centrifugation
Alahmad et al, Hypericum perforatum L.-Mediated Green Synthesis of Silver Nanoparticles Exhibiting Antioxidant and Anticancer Activities, Nanomaterials 2021, 11, 487	Alahmad	2021	https://doi.org/10.3390/nano11020487	phytosynthesis	Single	Heating	60	?	No	No	No	Stirring	700	5	20	AgNO3	Sigma Aldrich	?	1	mM	Hypericum perforatum L. (St John’s Wort) aqueous extract	plant	Plant extract	organic	Hypericum perforatum L. (St John’s Wort) aqueous extract	plant	Plant extract	organic	?	?	?	?	15	mL	?	?	precursor;reducing	AB	?	?	?	?	?	?	?	?	?	washed	centrifugation
Alahmad et al, Hypericum perforatum L.-Mediated Green Synthesis of Silver Nanoparticles Exhibiting Antioxidant and Anticancer Activities, Nanomaterials 2021, 11, 487	Alahmad	2021	https://doi.org/10.3390/nano11020487	phytosynthesis	Single	Heating	60	?	No	No	No	Stirring	700	5	20	AgNO3	Sigma Aldrich	?	1	mM	Hypericum perforatum L. (St John’s Wort) aqueous extract	plant	Plant extract	organic	Hypericum perforatum L. (St John’s Wort) aqueous extract	plant	Plant extract	organic	?	?	?	?	15	mL	?	?	precursor;reducing	AB	?	?	?	?	?	?	?	?	?	washed	centrifugation
Alahmad et al, Hypericum perforatum L.-Mediated Green Synthesis of Silver Nanoparticles Exhibiting Antioxidant and Anticancer Activities, Nanomaterials 2021, 11, 487	Alahmad	2021	https://doi.org/10.3390/nano11020487	phytosynthesis	Single	Heating	60	?	No	No	No	Stirring	700	5	20	AgNO3	Sigma Aldrich	?	1	mM	Hypericum perforatum L. (St John’s Wort) aqueous extract	plant	Plant extract	organic	Hypericum perforatum L. (St John’s Wort) aqueous extract	plant	Plant extract	organic	?	?	?	?	15	mL	?	?	precursor;reducing	AB	?	?	?	?	?	?	?	?	?	washed	centrifugation
Alahmad et al, Hypericum perforatum L.-Mediated Green Synthesis of Silver Nanoparticles Exhibiting Antioxidant and Anticancer Activities, Nanomaterials 2021, 11, 487	Alahmad	2021	https://doi.org/10.3390/nano11020487	phytosynthesis	Single	Heating	60	?	No	No	No	Stirring	700	5	20	AgNO3	Sigma Aldrich	?	1	mM	Hypericum perforatum L. (St John’s Wort) aqueous extract	plant	Plant extract	organic	Hypericum perforatum L. (St John’s Wort) aqueous extract	plant	Plant extract	organic	?	?	?	?	15	mL	?	?	precursor;reducing	AB	?	?	?	?	?	?	?	?	?	washed	centrifugation
Alahmad et al, Hypericum perforatum L.-Mediated Green Synthesis of Silver Nanoparticles Exhibiting Antioxidant and Anticancer Activities, Nanomaterials 2021, 11, 487	Alahmad	2021	https://doi.org/10.3390/nano11020487	phytosynthesis	Single	Heating	60	?	No	No	No	Stirring	700	5	20	AgNO3	Sigma Aldrich	?	1	mM	Hypericum perforatum L. (St John’s Wort) aqueous extract	plant	Plant extract	organic	Hypericum perforatum L. (St John’s Wort) aqueous extract	plant	Plant extract	organic	?	?	?	?	15	mL	?	?	precursor;reducing	AB	?	?	?	?	?	?	?	?	?	washed	centrifugation
Alahmad et al, Hypericum perforatum L.-Mediated Green Synthesis of Silver Nanoparticles Exhibiting Antioxidant and Anticancer Activities, Nanomaterials 2021, 11, 487	Alahmad	2021	https://doi.org/10.3390/nano11020487	phytosynthesis	Single	Heating	60	?	No	No	No	Stirring	700	5	20	AgNO3	Sigma Aldrich	?	1	mM	Hypericum perforatum L. (St John’s Wort) aqueous extract	plant	Plant extract	organic	Hypericum perforatum L. (St John’s Wort) aqueous extract	plant	Plant extract	organic	?	?	?	?	15	mL	?	?	precursor;reducing	AB	?	?	?	?	?	?	?	?	?	washed	centrifugation
Alahmad et al, Hypericum perforatum L.-Mediated Green Synthesis of Silver Nanoparticles Exhibiting Antioxidant and Anticancer Activities, Nanomaterials 2021, 11, 487	Alahmad	2021	https://doi.org/10.3390/nano11020487	phytosynthesis	Single	Heating	60	?	No	No	No	Stirring	700	5	20	AgNO3	Sigma Aldrich	?	1	mM	Hypericum perforatum L. (St John’s Wort) aqueous extract	plant	Plant extract	organic	Hypericum perforatum L. (St John’s Wort) aqueous extract	plant	Plant extract	organic	?	?	?	?	15	mL	?	?	precursor;reducing	AB	?	?	?	?	?	?	?	?	?	washed	centrifugation
Alahmad et al, Hypericum perforatum L.-Mediated Green Synthesis of Silver Nanoparticles Exhibiting Antioxidant and Anticancer Activities, Nanomaterials 2021, 11, 487	Alahmad	2021	https://doi.org/10.3390/nano11020487	phytosynthesis	Single	Heating	60	?	No	No	No	Stirring	700	5	20	AgNO3	Sigma Aldrich	?	1	mM	Hypericum perforatum L. (St John’s Wort) aqueous extract	plant	Plant extract	organic	Hypericum perforatum L. (St John’s Wort) aqueous extract	plant	Plant extract	organic	?	?	?	?	15	mL	?	?	precursor;reducing	AB	?	?	?	?	?	?	?	?	?	washed	centrifugation
Alahmad et al, Hypericum perforatum L.-Mediated Green Synthesis of Silver Nanoparticles Exhibiting Antioxidant and Anticancer Activities, Nanomaterials 2021, 11, 487	Alahmad	2021	https://doi.org/10.3390/nano11020487	phytosynthesis	Single	Heating	60	?	No	No	No	Stirring	700	5	20	AgNO3	Sigma Aldrich	?	1	mM	Hypericum perforatum L. (St John’s Wort) aqueous extract	plant	Plant extract	organic	Hypericum perforatum L. (St John’s Wort) aqueous extract	plant	Plant extract	organic	?	?	?	?	15	mL	?	?	precursor;reducing	AB	?	?	?	?	?	?	?	?	?	washed	centrifugation
Alahmad et al, Hypericum perforatum L.-Mediated Green Synthesis of Silver Nanoparticles Exhibiting Antioxidant and Anticancer Activities, Nanomaterials 2021, 11, 487	Alahmad	2021	https://doi.org/10.3390/nano11020487	phytosynthesis	Single	Heating	60	?	No	No	No	Stirring	700	5	20	AgNO3	Sigma Aldrich	?	1	mM	Hypericum perforatum L. (St John’s Wort) aqueous extract	plant	Plant extract	organic	Hypericum perforatum L. (St John’s Wort) aqueous extract	plant	Plant extract	organic	?	?	?	?	15	mL	?	?	precursor;reducing	AB	?	?	?	?	?	?	?	?	?	washed	centrifugation
Alahmad et al, Hypericum perforatum L.-Mediated Green Synthesis of Silver Nanoparticles Exhibiting Antioxidant and Anticancer Activities, Nanomaterials 2021, 11, 487	Alahmad	2021	https://doi.org/10.3390/nano11020487	phytosynthesis	Single	Heating	60	?	No	No	No	Stirring	700	5	20	AgNO3	Sigma Aldrich	?	1	mM	Hypericum perforatum L. (St John’s Wort) aqueous extract	plant	Plant extract	organic	Hypericum perforatum L. (St John’s Wort) aqueous extract	plant	Plant extract	organic	?	?	?	?	15	mL	?	?	precursor;reducing	AB	?	?	?	?	?	?	?	?	?	washed	centrifugation
Alahmad et al, Hypericum perforatum L.-Mediated Green Synthesis of Silver Nanoparticles Exhibiting Antioxidant and Anticancer Activities, Nanomaterials 2021, 11, 487	Alahmad	2021	https://doi.org/10.3390/nano11020487	phytosynthesis	Single	Heating	60	?	No	No	No	Stirring	700	5	20	AgNO3	Sigma Aldrich	?	1	mM	Hypericum perforatum L. (St John’s Wort) aqueous extract	plant	Plant extract	organic	Hypericum perforatum L. (St John’s Wort) aqueous extract	plant	Plant extract	organic	?	?	?	?	15	mL	?	?	precursor;reducing	AB	?	?	?	?	?	?	?	?	?	washed	centrifugation
Alahmad et al, Hypericum perforatum L.-Mediated Green Synthesis of Silver Nanoparticles Exhibiting Antioxidant and Anticancer Activities, Nanomaterials 2021, 11, 487	Alahmad	2021	https://doi.org/10.3390/nano11020487	phytosynthesis	Single	Heating	60	?	No	No	No	Stirring	700	5	20	AgNO3	Sigma Aldrich	?	1	mM	Hypericum perforatum L. (St John’s Wort) aqueous extract	plant	Plant extract	organic	Hypericum perforatum L. (St John’s Wort) aqueous extract	plant	Plant extract	organic	?	?	?	?	15	mL	?	?	precursor;reducing	AB	?	?	?	?	?	?	?	?	?	washed	centrifugation
Alahmad et al, Hypericum perforatum L.-Mediated Green Synthesis of Silver Nanoparticles Exhibiting Antioxidant and Anticancer Activities, Nanomaterials 2021, 11, 487	Alahmad	2021	https://doi.org/10.3390/nano11020487	phytosynthesis	Single	Heating	60	?	No	No	No	Stirring	700	5	20	AgNO3	Sigma Aldrich	?	1	mM	Hypericum perforatum L. (St John’s Wort) aqueous extract	plant	Plant extract	organic	Hypericum perforatum L. (St John’s Wort) aqueous extract	plant	Plant extract	organic	?	?	?	?	15	mL	?	?	precursor;reducing	AB	?	?	?	?	?	?	?	?	?	washed	centrifugation
Alahmad et al, Hypericum perforatum L.-Mediated Green Synthesis of Silver Nanoparticles Exhibiting Antioxidant and Anticancer Activities, Nanomaterials 2021, 11, 487	Alahmad	2021	https://doi.org/10.3390/nano11020487	phytosynthesis	Single	Heating	60	?	No	No	No	Stirring	700	5	20	AgNO3	Sigma Aldrich	?	1	mM	Hypericum perforatum L. (St John’s Wort) aqueous extract	plant	Plant extract	organic	Hypericum perforatum L. (St John’s Wort) aqueous extract	plant	Plant extract	organic	?	?	?	?	15	mL	?	?	precursor;reducing	AB	?	?	?	?	?	?	?	?	?	washed	centrifugation
Alahmad et al, Hypericum perforatum L.-Mediated Green Synthesis of Silver Nanoparticles Exhibiting Antioxidant and Anticancer Activities, Nanomaterials 2021, 11, 487	Alahmad	2021	https://doi.org/10.3390/nano11020487	phytosynthesis	Single	Heating	60	?	No	No	No	Stirring	700	5	20	AgNO3	Sigma Aldrich	?	1	mM	Hypericum perforatum L. (St John’s Wort) aqueous extract	plant	Plant extract	organic	Hypericum perforatum L. (St John’s Wort) aqueous extract	plant	Plant extract	organic	?	?	?	?	15	mL	?	?	precursor;reducing	AB	?	?	?	?	?	?	?	?	?	washed	centrifugation
Alahmad et al, Hypericum perforatum L.-Mediated Green Synthesis of Silver Nanoparticles Exhibiting Antioxidant and Anticancer Activities, Nanomaterials 2021, 11, 487	Alahmad	2021	https://doi.org/10.3390/nano11020487	phytosynthesis	Single	Heating	60	?	No	No	No	Stirring	700	5	20	AgNO3	Sigma Aldrich	?	1	mM	Hypericum perforatum L. (St John’s Wort) aqueous extract	plant	Plant extract	organic	Hypericum perforatum L. (St John’s Wort) aqueous extract	plant	Plant extract	organic	?	?	?	?	15	mL	?	?	precursor;reducing	AB	?	?	?	?	?	?	?	?	?	washed	centrifugation
Alahmad et al, Hypericum perforatum L.-Mediated Green Synthesis of Silver Nanoparticles Exhibiting Antioxidant and Anticancer Activities, Nanomaterials 2021, 11, 487	Alahmad	2021	https://doi.org/10.3390/nano11020487	phytosynthesis	Single	Heating	60	?	No	No	No	Stirring	700	5	20	AgNO3	Sigma Aldrich	?	1	mM	Hypericum perforatum L. (St John’s Wort) aqueous extract	plant	Plant extract	organic	Hypericum perforatum L. (St John’s Wort) aqueous extract	plant	Plant extract	organic	?	?	?	?	15	mL	?	?	precursor;reducing	AB	?	?	?	?	?	?	?	?	?	washed	centrifugation
Alahmad et al, Hypericum perforatum L.-Mediated Green Synthesis of Silver Nanoparticles Exhibiting Antioxidant and Anticancer Activities, Nanomaterials 2021, 11, 487	Alahmad	2021	https://doi.org/10.3390/nano11020487	phytosynthesis	Single	Heating	60	?	No	No	No	Stirring	700	5	20	AgNO3	Sigma Aldrich	?	1	mM	Hypericum perforatum L. (St John’s Wort) aqueous extract	plant	Plant extract	organic	Hypericum perforatum L. (St John’s Wort) aqueous extract	plant	Plant extract	organic	?	?	?	?	15	mL	?	?	precursor;reducing	AB	?	?	?	?	?	?	?	?	?	washed	centrifugation
Alahmad et al, Hypericum perforatum L.-Mediated Green Synthesis of Silver Nanoparticles Exhibiting Antioxidant and Anticancer Activities, Nanomaterials 2021, 11, 487	Alahmad	2021	https://doi.org/10.3390/nano11020487	phytosynthesis	Single	Heating	60	?	No	No	No	Stirring	700	5	20	AgNO3	Sigma Aldrich	?	1	mM	Hypericum perforatum L. (St John’s Wort) aqueous extract	plant	Plant extract	organic	Hypericum perforatum L. (St John’s Wort) aqueous extract	plant	Plant extract	organic	?	?	?	?	15	mL	?	?	precursor;reducing	AB	?	?	?	?	?	?	?	?	?	washed	centrifugation
Alahmad et al, Hypericum perforatum L.-Mediated Green Synthesis of Silver Nanoparticles Exhibiting Antioxidant and Anticancer Activities, Nanomaterials 2021, 11, 487	Alahmad	2021	https://doi.org/10.3390/nano11020487	phytosynthesis	Single	Heating	60	?	No	No	No	Stirring	700	5	20	AgNO3	Sigma Aldrich	?	1	mM	Hypericum perforatum L. (St John’s Wort) aqueous extract	plant	Plant extract	organic	Hypericum perforatum L. (St John’s Wort) aqueous extract	plant	Plant extract	organic	?	?	?	?	15	mL	?	?	precursor;reducing	AB	?	?	?	?	?	?	?	?	?	washed	centrifugation
Alahmad et al, Hypericum perforatum L.-Mediated Green Synthesis of Silver Nanoparticles Exhibiting Antioxidant and Anticancer Activities, Nanomaterials 2021, 11, 487	Alahmad	2021	https://doi.org/10.3390/nano11020487	phytosynthesis	Single	Heating	60	?	No	No	No	Stirring	700	5	20	AgNO3	Sigma Aldrich	?	1	mM	Hypericum perforatum L. (St John’s Wort) aqueous extract	plant	Plant extract	organic	Hypericum perforatum L. (St John’s Wort) aqueous extract	plant	Plant extract	organic	?	?	?	?	15	mL	?	?	precursor;reducing	AB	?	?	?	?	?	?	?	?	?	washed	centrifugation
Alahmad et al, Hypericum perforatum L.-Mediated Green Synthesis of Silver Nanoparticles Exhibiting Antioxidant and Anticancer Activities, Nanomaterials 2021, 11, 487	Alahmad	2021	https://doi.org/10.3390/nano11020487	phytosynthesis	Single	Heating	60	?	No	No	No	Stirring	700	5	20	AgNO3	Sigma Aldrich	?	1	mM	Hypericum perforatum L. (St John’s Wort) aqueous extract	plant	Plant extract	organic	Hypericum perforatum L. (St John’s Wort) aqueous extract	plant	Plant extract	organic	?	?	?	?	15	mL	?	?	precursor;reducing	AB	?	?	?	?	?	?	?	?	?	washed	centrifugation
Alahmad et al, Hypericum perforatum L.-Mediated Green Synthesis of Silver Nanoparticles Exhibiting Antioxidant and Anticancer Activities, Nanomaterials 2021, 11, 487	Alahmad	2021	https://doi.org/10.3390/nano11020487	phytosynthesis	Single	Heating	60	?	No	No	No	Stirring	700	5	20	AgNO3	Sigma Aldrich	?	1	mM	Hypericum perforatum L. (St John’s Wort) aqueous extract	plant	Plant extract	organic	Hypericum perforatum L. (St John’s Wort) aqueous extract	plant	Plant extract	organic	?	?	?	?	15	mL	?	?	precursor;reducing	AB	?	?	?	?	?	?	?	?	?	washed	centrifugation
Alahmad et al, Hypericum perforatum L.-Mediated Green Synthesis of Silver Nanoparticles Exhibiting Antioxidant and Anticancer Activities, Nanomaterials 2021, 11, 487	Alahmad	2021	https://doi.org/10.3390/nano11020487	phytosynthesis	Single	Heating	60	?	No	No	No	Stirring	700	5	20	AgNO3	Sigma Aldrich	?	1	mM	Hypericum perforatum L. (St John’s Wort) aqueous extract	plant	Plant extract	organic	Hypericum perforatum L. (St John’s Wort) aqueous extract	plant	Plant extract	organic	?	?	?	?	15	mL	?	?	precursor;reducing	AB	?	?	?	?	?	?	?	?	?	washed	centrifugation
Alahmad et al, Hypericum perforatum L.-Mediated Green Synthesis of Silver Nanoparticles Exhibiting Antioxidant and Anticancer Activities, Nanomaterials 2021, 11, 487	Alahmad	2021	https://doi.org/10.3390/nano11020487	phytosynthesis	Single	Heating	60	?	No	No	No	Stirring	700	5	20	AgNO3	Sigma Aldrich	?	1	mM	Hypericum perforatum L. (St John’s Wort) aqueous extract	plant	Plant extract	organic	Hypericum perforatum L. (St John’s Wort) aqueous extract	plant	Plant extract	organic	?	?	?	?	15	mL	?	?	precursor;reducing	AB	?	?	?	?	?	?	?	?	?	washed	centrifugation
Alahmad et al, Hypericum perforatum L.-Mediated Green Synthesis of Silver Nanoparticles Exhibiting Antioxidant and Anticancer Activities, Nanomaterials 2021, 11, 487	Alahmad	2021	https://doi.org/10.3390/nano11020487	phytosynthesis	Single	Heating	60	?	No	No	No	Stirring	700	5	20	AgNO3	Sigma Aldrich	?	1	mM	Hypericum perforatum L. (St John’s Wort) aqueous extract	plant	Plant extract	organic	Hypericum perforatum L. (St John’s Wort) aqueous extract	plant	Plant extract	organic	?	?	?	?	15	mL	?	?	precursor;reducing	AB	?	?	?	?	?	?	?	?	?	washed	centrifugation
Alahmad et al, Hypericum perforatum L.-Mediated Green Synthesis of Silver Nanoparticles Exhibiting Antioxidant and Anticancer Activities, Nanomaterials 2021, 11, 487	Alahmad	2021	https://doi.org/10.3390/nano11020487	phytosynthesis	Single	Heating	60	?	No	No	No	Stirring	700	5	20	AgNO3	Sigma Aldrich	?	1	mM	Hypericum perforatum L. (St John’s Wort) aqueous extract	plant	Plant extract	organic	Hypericum perforatum L. (St John’s Wort) aqueous extract	plant	Plant extract	organic	?	?	?	?	15	mL	?	?	precursor;reducing	AB	?	?	?	?	?	?	?	?	?	washed	centrifugation
Alahmad et al, Hypericum perforatum L.-Mediated Green Synthesis of Silver Nanoparticles Exhibiting Antioxidant and Anticancer Activities, Nanomaterials 2021, 11, 487	Alahmad	2021	https://doi.org/10.3390/nano11020487	phytosynthesis	Single	Heating	60	?	No	No	No	Stirring	700	5	20	AgNO3	Sigma Aldrich	?	1	mM	Hypericum perforatum L. (St John’s Wort) aqueous extract	plant	Plant extract	organic	Hypericum perforatum L. (St John’s Wort) aqueous extract	plant	Plant extract	organic	?	?	?	?	15	mL	?	?	precursor;reducing	AB	?	?	?	?	?	?	?	?	?	washed	centrifugation
Alahmad et al, Hypericum perforatum L.-Mediated Green Synthesis of Silver Nanoparticles Exhibiting Antioxidant and Anticancer Activities, Nanomaterials 2021, 11, 487	Alahmad	2021	https://doi.org/10.3390/nano11020487	phytosynthesis	Single	Heating	60	?	No	No	No	Stirring	700	5	20	AgNO3	Sigma Aldrich	?	1	mM	Hypericum perforatum L. (St John’s Wort) aqueous extract	plant	Plant extract	organic	Hypericum perforatum L. (St John’s Wort) aqueous extract	plant	Plant extract	organic	?	?	?	?	15	mL	?	?	precursor;reducing	AB	?	?	?	?	?	?	?	?	?	washed	centrifugation
Alahmad et al, Hypericum perforatum L.-Mediated Green Synthesis of Silver Nanoparticles Exhibiting Antioxidant and Anticancer Activities, Nanomaterials 2021, 11, 487	Alahmad	2021	https://doi.org/10.3390/nano11020487	phytosynthesis	Single	Heating	60	?	No	No	No	Stirring	700	5	20	AgNO3	Sigma Aldrich	?	1	mM	Hypericum perforatum L. (St John’s Wort) aqueous extract	plant	Plant extract	organic	Hypericum perforatum L. (St John’s Wort) aqueous extract	plant	Plant extract	organic	?	?	?	?	15	mL	?	?	precursor;reducing	AB	?	?	?	?	?	?	?	?	?	washed	centrifugation
Alahmad et al, Hypericum perforatum L.-Mediated Green Synthesis of Silver Nanoparticles Exhibiting Antioxidant and Anticancer Activities, Nanomaterials 2021, 11, 487	Alahmad	2021	https://doi.org/10.3390/nano11020487	phytosynthesis	Single	Heating	60	?	No	No	No	Stirring	700	5	20	AgNO3	Sigma Aldrich	?	1	mM	Hypericum perforatum L. (St John’s Wort) aqueous extract	plant	Plant extract	organic	Hypericum perforatum L. (St John’s Wort) aqueous extract	plant	Plant extract	organic	?	?	?	?	15	mL	?	?	precursor;reducing	AB	?	?	?	?	?	?	?	?	?	washed	centrifugation
Alahmad et al, Hypericum perforatum L.-Mediated Green Synthesis of Silver Nanoparticles Exhibiting Antioxidant and Anticancer Activities, Nanomaterials 2021, 11, 487	Alahmad	2021	https://doi.org/10.3390/nano11020487	phytosynthesis	Single	Heating	60	?	No	No	No	Stirring	700	5	20	AgNO3	Sigma Aldrich	?	1	mM	Hypericum perforatum L. (St John’s Wort) aqueous extract	plant	Plant extract	organic	Hypericum perforatum L. (St John’s Wort) aqueous extract	plant	Plant extract	organic	?	?	?	?	15	mL	?	?	precursor;reducing	AB	?	?	?	?	?	?	?	?	?	washed	centrifugation
Alahmad et al, Hypericum perforatum L.-Mediated Green Synthesis of Silver Nanoparticles Exhibiting Antioxidant and Anticancer Activities, Nanomaterials 2021, 11, 487	Alahmad	2021	https://doi.org/10.3390/nano11020487	phytosynthesis	Single	Heating	60	?	No	No	No	Stirring	700	5	20	AgNO3	Sigma Aldrich	?	1	mM	Hypericum perforatum L. (St John’s Wort) aqueous extract	plant	Plant extract	organic	Hypericum perforatum L. (St John’s Wort) aqueous extract	plant	Plant extract	organic	?	?	?	?	15	mL	?	?	precursor;reducing	AB	?	?	?	?	?	?	?	?	?	washed	centrifugation
Alahmad et al, Hypericum perforatum L.-Mediated Green Synthesis of Silver Nanoparticles Exhibiting Antioxidant and Anticancer Activities, Nanomaterials 2021, 11, 487	Alahmad	2021	https://doi.org/10.3390/nano11020487	phytosynthesis	Single	Heating	60	?	No	No	No	Stirring	700	5	20	AgNO3	Sigma Aldrich	?	1	mM	Hypericum perforatum L. (St John’s Wort) aqueous extract	plant	Plant extract	organic	Hypericum perforatum L. (St John’s Wort) aqueous extract	plant	Plant extract	organic	?	?	?	?	15	mL	?	?	precursor;reducing	AB	?	?	?	?	?	?	?	?	?	washed	centrifugation
Alahmad et al, Hypericum perforatum L.-Mediated Green Synthesis of Silver Nanoparticles Exhibiting Antioxidant and Anticancer Activities, Nanomaterials 2021, 11, 487	Alahmad	2021	https://doi.org/10.3390/nano11020487	phytosynthesis	Single	Heating	60	?	No	No	No	Stirring	700	5	20	AgNO3	Sigma Aldrich	?	1	mM	Hypericum perforatum L. (St John’s Wort) aqueous extract	plant	Plant extract	organic	Hypericum perforatum L. (St John’s Wort) aqueous extract	plant	Plant extract	organic	?	?	?	?	15	mL	?	?	precursor;reducing	AB	?	?	?	?	?	?	?	?	?	washed	centrifugation
Alahmad et al, Hypericum perforatum L.-Mediated Green Synthesis of Silver Nanoparticles Exhibiting Antioxidant and Anticancer Activities, Nanomaterials 2021, 11, 487	Alahmad	2021	https://doi.org/10.3390/nano11020487	phytosynthesis	Single	Heating	60	?	No	No	No	Stirring	700	5	20	AgNO3	Sigma Aldrich	?	1	mM	Hypericum perforatum L. (St John’s Wort) aqueous extract	plant	Plant extract	organic	Hypericum perforatum L. (St John’s Wort) aqueous extract	plant	Plant extract	organic	?	?	?	?	15	mL	?	?	precursor;reducing	AB	?	?	?	?	?	?	?	?	?	washed	centrifugation
Alahmad et al, Hypericum perforatum L.-Mediated Green Synthesis of Silver Nanoparticles Exhibiting Antioxidant and Anticancer Activities, Nanomaterials 2021, 11, 487	Alahmad	2021	https://doi.org/10.3390/nano11020487	phytosynthesis	Single	Heating	60	?	No	No	No	Stirring	700	5	20	AgNO3	Sigma Aldrich	?	1	mM	Hypericum perforatum L. (St John’s Wort) aqueous extract	plant	Plant extract	organic	Hypericum perforatum L. (St John’s Wort) aqueous extract	plant	Plant extract	organic	?	?	?	?	15	mL	?	?	precursor;reducing	AB	?	?	?	?	?	?	?	?	?	washed	centrifugation
Alahmad et al, Hypericum perforatum L.-Mediated Green Synthesis of Silver Nanoparticles Exhibiting Antioxidant and Anticancer Activities, Nanomaterials 2021, 11, 487	Alahmad	2021	https://doi.org/10.3390/nano11020487	phytosynthesis	Single	Heating	37	?	?	No	No	Stirring	400	336	30	AgNO3	Sigma Aldrich	?	1	mM	Hypericum perforatum L. (St John’s Wort) aqueous extract	plant	Plant extract	organic	Hypericum perforatum L. (St John’s Wort) aqueous extract	plant	Plant extract	organic	?	?	?	?	25	mL	?	?	precursor;reducing	AB	?	?	?	?	?	?	?	?	?	washed	centrifugation
Alahmad et al, Hypericum perforatum L.-Mediated Green Synthesis of Silver Nanoparticles Exhibiting Antioxidant and Anticancer Activities, Nanomaterials 2021, 11, 487	Alahmad	2021	https://doi.org/10.3390/nano11020487	phytosynthesis	Single	Heating	37	?	No	No	No	Stirring	400	336	30	AgNO3	Sigma Aldrich	?	1	mM	Hypericum perforatum L. (St John’s Wort) aqueous extract	plant	Plant extract	organic	Hypericum perforatum L. (St John’s Wort) aqueous extract	plant	Plant extract	organic	?	?	?	?	30	mL	?	?	precursor;reducing	AB	?	?	?	?	?	?	?	?	?	washed	centrifugation
Alahmad et al, Hypericum perforatum L.-Mediated Green Synthesis of Silver Nanoparticles Exhibiting Antioxidant and Anticancer Activities, Nanomaterials 2021, 11, 487	Alahmad	2021	https://doi.org/10.3390/nano11020487	phytosynthesis	Single	Heating	60	?	No	No	No	Stirring	700	4	20	AgNO3	Sigma Aldrich	?	10	mM	Hypericum perforatum L. (St John’s Wort) aqueous extract	plant	Plant extract	organic	Hypericum perforatum L. (St John’s Wort) aqueous extract	plant	Plant extract	organic	?	?	?	?	15	mL	?	?	precursor;reducing	AB	?	?	?	?	?	?	?	?	?	washed	centrifugation
Alahmad et al, Hypericum perforatum L.-Mediated Green Synthesis of Silver Nanoparticles Exhibiting Antioxidant and Anticancer Activities, Nanomaterials 2021, 11, 487	Alahmad	2021	https://doi.org/10.3390/nano11020487	phytosynthesis	Single	Heating	60	?	No	No	No	Stirring	700	2	20	AgNO3	Sigma Aldrich	?	10	mM	Hypericum perforatum L. (St John’s Wort) aqueous extract	plant	Plant extract	organic	Hypericum perforatum L. (St John’s Wort) aqueous extract	plant	Plant extract	organic	?	?	?	?	15	mL	?	?	precursor;reducing	AB	?	?	?	?	?	?	?	?	?	washed	centrifugation
Alam et al, Green-nanochemistry for safe environment: bio-friendly synthesis of fluorescent monometallic (Ag and Au) and bimetallic (Ag/Au alloy) nanoparticles having pesticide sensing activity, J Nanostruct Chem (2016) 6:373–395	Alam	2016	10.1007/s40097-016-0209-y	phytosynthesis	Single	sonication	25	?	No	No	40	?	?	0.08	5	AgNO3	Sigma Aldrich	?	2	mM	Indian curry plant leafe extract (Green Multifuntional Agents GMA)	plant	Plant extract	organic	Indian curry plant leafe extract (Green Multifuntional Agents GMA)	plant	Plant extract	organic	0.4	mg/mL	?	?	10	mL	0.4	mg/mL	reducing;precursor;other	BAE	?	?	?	?	?	?	?	?	?	no	no
Alam et al, Green-nanochemistry for safe environment: bio-friendly synthesis of fluorescent monometallic (Ag and Au) and bimetallic (Ag/Au alloy) nanoparticles having pesticide sensing activity, J Nanostruct Chem (2016) 6:373–395	Alam	2016	10.1007/s40097-016-0209-y	phytosynthesis	Single	sonication	25	?	No	No	40	?	?	0.03	10	AgNO3	Sigma Aldrich	?	0.5	mM	Koenigine	plant	Organic molecule isolated from the plant extract	organic	Koenigine	plant	Organic molecule isolated from the plant extract	organic	0.4	mg/mL	?	?	3	mL	0.4	mg/mL	reducing;other;precursor	BEA	?	?	?	?	?	?	?	?	?	no	no
Alam et al, Green-nanochemistry for safe environment: bio-friendly synthesis of fluorescent monometallic (Ag and Au) and bimetallic (Ag/Au alloy) nanoparticles having pesticide sensing activity, J Nanostruct Chem (2016) 6:373–395	Alam	2016	10.1007/s40097-016-0209-y	phytosynthesis	Single	sonication	25	?	No	No	40	?	?	0.08	5	AgNO3	Sigma Aldrich	?	0.5	mM	Koenidine	plant	Organic molecule isolated from the plant extract	organic	Koenidine	plant	Organic molecule isolated from the plant extract	organic	0.4	mg/mL	?	?	3	mL	0.4	mg/mL	reducing;other;precursor	BEA	?	?	?	?	?	?	?	?	?	no	no
Alam et al, Green-nanochemistry for safe environment: bio-friendly synthesis of fluorescent monometallic (Ag and Au) and bimetallic (Ag/Au alloy) nanoparticles having pesticide sensing activity, J Nanostruct Chem (2016) 6:373–395	Alam	2016	10.1007/s40097-016-0209-y	phytosynthesis	Single	sonication	25	?	No	No	40	?	?	0.08	5	AgNO3	Sigma Aldrich	?	0.5	mM	Girinimbine	plant	Organic molecule isolated from the plant extract	organic	Girinimbine	plant	Organic molecule isolated from the plant extract	organic	0.4	mg/mL	?	?	3	mL	0.4	mg/mL	reducing;other;precursor	BEA	?	?	?	?	?	?	?	?	?	no	no
Alam et al, Green-nanochemistry for safe environment: bio-friendly synthesis of fluorescent monometallic (Ag and Au) and bimetallic (Ag/Au alloy) nanoparticles having pesticide sensing activity, J Nanostruct Chem (2016) 6:373–395	Alam	2016	10.1007/s40097-016-0209-y	phytosynthesis	Single	sonication	25	?	No	No	40	?	?	0.08	5	AgNO3	Sigma Aldrich	?	0.5	mM	Mahanimbine	plant	Organic molecule isolated from the plant extract	organic	Mahanimbine	plant	Organic molecule isolated from the plant extract	organic	0.4	mg/mL	?	?	3	mL	0.4	mg/mL	reducing;other;precursor	BEA	?	?	?	?	?	?	?	?	?	no	no
Alam et al, Green-nanochemistry for safe environment: bio-friendly synthesis of fluorescent monometallic (Ag and Au) and bimetallic (Ag/Au alloy) nanoparticles having pesticide sensing activity, J Nanostruct Chem (2016) 6:373–395	Alam	2016	10.1007/s40097-016-0209-y	phytosynthesis	Single	sonication	25	?	No	No	40	?	?	0.08	5	AgNO3	Sigma Aldrich	?	0.5	mM	Quercetin	plant	Organic molecule isolated from the plant extract	organic	Quercetin	plant	Organic molecule isolated from the plant extract	organic	0.4	mg/mL	?	?	3	mL	0.4	mg/mL	reducing;other;precursor	BEA	?	?	?	?	?	?	?	?	?	no	no
Allafchian et al, Green synthesis of silver nanoparticles using phlomis leaf extract and investigation of their antibacterial activity, J Nanostruct Chem (2016) 6:129–135	Allafchian	2016	10.1007/s40097-016-0187-0	phytosynthesis	Single	No	25	?	No	No	No	No	0	?	50	AgNO3	Merck	?	10	mM	Phlomis leaf extract	plant	Plant extract	organic	Phlomis leaf extract	plant	Plant extract	organic	?	?	?	?	5	mL	?	?	precursor;reducing	AB	?	?	?	?	?	?	?	?	?	no	no
Allafchian et al, Green synthesis of silver nanoparticles using phlomis leaf extract and investigation of their antibacterial activity, J Nanostruct Chem (2016) 6:129–135	Allafchian	2016	10.1007/s40097-016-0187-0	phytosynthesis	Single	No	25	?	No	No	No	No	0	?	50	AgNO3	Merck	?	10	mM	Phlomis leaf extract	plant	Plant extract	organic	Phlomis leaf extract	plant	Plant extract	organic	?	?	?	?	5	mL	?	?	precursor;reducing	AB	?	?	?	?	?	?	?	?	?	no	no
Allafchian et al, Green synthesis of silver nanoparticles using phlomis leaf extract and investigation of their antibacterial activity, J Nanostruct Chem (2016) 6:129–135	Allafchian	2016	10.1007/s40097-016-0187-0	phytosynthesis	Single	No	25	?	No	No	No	No	0	?	50	AgNO3	Merck	?	10	mM	Phlomis leaf extract	plant	Plant extract	organic	Phlomis leaf extract	plant	Plant extract	organic	?	?	?	?	5	mL	?	?	precursor;reducing	AB	?	?	?	?	?	?	?	?	?	no	no
Allafchian et al, Green synthesis of silver nanoparticles using phlomis leaf extract and investigation of their antibacterial activity, J Nanostruct Chem (2016) 6:129–135	Allafchian	2016	10.1007/s40097-016-0187-0	phytosynthesis	Single	No	25	?	No	No	No	No	0	?	50	AgNO3	Merck	?	10	mM	Phlomis leaf extract	plant	Plant extract	organic	Phlomis leaf extract	plant	Plant extract	organic	?	?	?	?	5	mL	?	?	precursor;reducing	AB	?	?	?	?	?	?	?	?	?	no	no
Alvarez-Cirerol et al, Silver Nanoparticles Synthesized with Rumex hymenosepalus: A Strategy to Combat Early Mortality Syndrome (EMS) in a Cultivated White Shrimp, Journal of Nanomaterials, Volume 2019, Article ID 8214675, 15 pages	Alvarez-Cirerol	2019	https://doi.org/10.1155/2019/8214675	phytosynthesis	Single	No	25	Light	no	No	No	Stirring	?	1	88	AgNO3	Sigma Aldrich	99.9	100	mM	Rumex hymenosepalus extract	plant	Plant extract	organic	Rumex hymenosepalus extract	plant	Plant extract	organic	11.6	mg/mL	?	?	16	mL	11.6	mg/mL	reducing;precursor	BA	?	?	?	?	?	?	?	?	?	washing;dried	centrifugation;oven
Alvarez-Cirerol et al, Silver Nanoparticles Synthesized with Rumex hymenosepalus: A Strategy to Combat Early Mortality Syndrome (EMS) in a Cultivated White Shrimp, Journal of Nanomaterials, Volume 2019, Article ID 8214675, 15 pages	Alvarez-Cirerol	2019	https://doi.org/10.1155/2019/8214675	phytosynthesis	Single	No	25	Light	no	No	No	Stirring	?	1	88	AgNO3	Sigma Aldrich	99.9	100	mM	Rumex hymenosepalus extract	plant	Plant extract	organic	Rumex hymenosepalus extract	plant	Plant extract	organic	11.6	mg/mL	?	?	16	mL	11.6	mg/mL	reducing;precursor	BA	?	?	?	?	?	?	?	?	?	washing;dried	centrifugation;oven
Alvarez-Cirerol et al, Silver Nanoparticles Synthesized with Rumex hymenosepalus: A Strategy to Combat Early Mortality Syndrome (EMS) in a Cultivated White Shrimp, Journal of Nanomaterials, Volume 2019, Article ID 8214675, 15 pages	Alvarez-Cirerol	2019	https://doi.org/10.1155/2019/8214675	phytosynthesis	Single	No	25	Light	no	No	No	Stirring	?	1	88	AgNO3	Sigma Aldrich	99.9	100	mM	Rumex hymenosepalus extract	plant	Plant extract	organic	Rumex hymenosepalus extract	plant	Plant extract	organic	11.6	mg/mL	?	?	16	mL	11.6	mg/mL	reducing;precursor	BA	?	?	?	?	?	?	?	?	?	washing;dried	centrifugation;oven
Alvarez-Cirerol et al, Silver Nanoparticles Synthesized with Rumex hymenosepalus: A Strategy to Combat Early Mortality Syndrome (EMS) in a Cultivated White Shrimp, Journal of Nanomaterials, Volume 2019, Article ID 8214675, 15 pages	Alvarez-Cirerol	2019	https://doi.org/10.1155/2019/8214675	phytosynthesis	Single	No	25	Light	no	No	No	Stirring	?	1	88	AgNO3	Sigma Aldrich	99.9	100	mM	Rumex hymenosepalus extract	plant	Plant extract	organic	Rumex hymenosepalus extract	plant	Plant extract	organic	11.6	mg/mL	?	?	16	mL	11.6	mg/mL	reducing;precursor	BA	?	?	?	?	?	?	?	?	?	washing;dried	centrifugation;oven
Alvarez-Cirerol et al, Silver Nanoparticles Synthesized with Rumex hymenosepalus: A Strategy to Combat Early Mortality Syndrome (EMS) in a Cultivated White Shrimp, Journal of Nanomaterials, Volume 2019, Article ID 8214675, 15 pages	Alvarez-Cirerol	2019	https://doi.org/10.1155/2019/8214675	phytosynthesis	Single	No	25	Light	no	No	No	Stirring	?	1	88	AgNO3	Sigma Aldrich	99.9	100	mM	Rumex hymenosepalus extract	plant	Plant extract	organic	Rumex hymenosepalus extract	plant	Plant extract	organic	11.6	mg/mL	?	?	16	mL	11.6	mg/mL	reducing;precursor	BA	?	?	?	?	?	?	?	?	?	washing;dried	centrifugation;oven
Alvarez-Cirerol et al, Silver Nanoparticles Synthesized with Rumex hymenosepalus: A Strategy to Combat Early Mortality Syndrome (EMS) in a Cultivated White Shrimp, Journal of Nanomaterials, Volume 2019, Article ID 8214675, 15 pages	Alvarez-Cirerol	2019	https://doi.org/10.1155/2019/8214675	phytosynthesis	Single	No	25	Light	no	No	No	Stirring	?	1	88	AgNO3	Sigma Aldrich	99.9	100	mM	Rumex hymenosepalus extract	plant	Plant extract	organic	Rumex hymenosepalus extract	plant	Plant extract	organic	11.6	mg/mL	?	?	16	mL	11.6	mg/mL	reducing;precursor	BA	?	?	?	?	?	?	?	?	?	washing;dried	centrifugation;oven
Alvarez-Cirerol et al, Silver Nanoparticles Synthesized with Rumex hymenosepalus: A Strategy to Combat Early Mortality Syndrome (EMS) in a Cultivated White Shrimp, Journal of Nanomaterials, Volume 2019, Article ID 8214675, 15 pages	Alvarez-Cirerol	2019	https://doi.org/10.1155/2019/8214675	phytosynthesis	Single	No	25	Light	no	No	No	Stirring	?	1	88	AgNO3	Sigma Aldrich	99.9	100	mM	Rumex hymenosepalus extract	plant	Plant extract	organic	Rumex hymenosepalus extract	plant	Plant extract	organic	11.6	mg/mL	?	?	16	mL	11.6	mg/mL	reducing;precursor	BA	?	?	?	?	?	?	?	?	?	washing;dried	centrifugation;oven
Alvarez-Cirerol et al, Silver Nanoparticles Synthesized with Rumex hymenosepalus: A Strategy to Combat Early Mortality Syndrome (EMS) in a Cultivated White Shrimp, Journal of Nanomaterials, Volume 2019, Article ID 8214675, 15 pages	Alvarez-Cirerol	2019	https://doi.org/10.1155/2019/8214675	phytosynthesis	Single	No	25	Light	no	No	No	Stirring	?	1	88	AgNO3	Sigma Aldrich	99.9	100	mM	Rumex hymenosepalus extract	plant	Plant extract	organic	Rumex hymenosepalus extract	plant	Plant extract	organic	11.6	mg/mL	?	?	16	mL	11.6	mg/mL	reducing;precursor	BA	?	?	?	?	?	?	?	?	?	washing;dried	centrifugation;oven
Alvarez-Cirerol et al, Silver Nanoparticles Synthesized with Rumex hymenosepalus: A Strategy to Combat Early Mortality Syndrome (EMS) in a Cultivated White Shrimp, Journal of Nanomaterials, Volume 2019, Article ID 8214675, 15 pages	Alvarez-Cirerol	2019	https://doi.org/10.1155/2019/8214675	phytosynthesis	Single	No	25	Light	no	No	No	Stirring	?	1	88	AgNO3	Sigma Aldrich	99.9	100	mM	Rumex hymenosepalus extract	plant	Plant extract	organic	Rumex hymenosepalus extract	plant	Plant extract	organic	11.6	mg/mL	?	?	16	mL	11.6	mg/mL	reducing;precursor	BA	?	?	?	?	?	?	?	?	?	washing;dried	centrifugation;oven
Alvarez-Cirerol et al, Silver Nanoparticles Synthesized with Rumex hymenosepalus: A Strategy to Combat Early Mortality Syndrome (EMS) in a Cultivated White Shrimp, Journal of Nanomaterials, Volume 2019, Article ID 8214675, 15 pages	Alvarez-Cirerol	2019	https://doi.org/10.1155/2019/8214675	phytosynthesis	Single	No	25	Light	no	No	No	Stirring	?	1	88	AgNO3	Sigma Aldrich	99.9	100	mM	Rumex hymenosepalus extract	plant	Plant extract	organic	Rumex hymenosepalus extract	plant	Plant extract	organic	11.6	mg/mL	?	?	16	mL	11.6	mg/mL	reducing;precursor	BA	?	?	?	?	?	?	?	?	?	washing;dried	centrifugation;oven
Alvarez-Cirerol et al, Silver Nanoparticles Synthesized with Rumex hymenosepalus: A Strategy to Combat Early Mortality Syndrome (EMS) in a Cultivated White Shrimp, Journal of Nanomaterials, Volume 2019, Article ID 8214675, 15 pages	Alvarez-Cirerol	2019	https://doi.org/10.1155/2019/8214675	phytosynthesis	Single	No	25	Light	no	No	No	Stirring	?	1	88	AgNO3	Sigma Aldrich	99.9	100	mM	Rumex hymenosepalus extract	plant	Plant extract	organic	Rumex hymenosepalus extract	plant	Plant extract	organic	11.6	mg/mL	?	?	16	mL	11.6	mg/mL	reducing;precursor	BA	?	?	?	?	?	?	?	?	?	washing;dried	centrifugation;oven
Alvarez-Cirerol et al, Silver Nanoparticles Synthesized with Rumex hymenosepalus: A Strategy to Combat Early Mortality Syndrome (EMS) in a Cultivated White Shrimp, Journal of Nanomaterials, Volume 2019, Article ID 8214675, 15 pages	Alvarez-Cirerol	2019	https://doi.org/10.1155/2019/8214675	phytosynthesis	Single	No	25	Light	no	No	No	Stirring	?	1	88	AgNO3	Sigma Aldrich	99.9	100	mM	Rumex hymenosepalus extract	plant	Plant extract	organic	Rumex hymenosepalus extract	plant	Plant extract	organic	11.6	mg/mL	?	?	16	mL	11.6	mg/mL	reducing;precursor	BA	?	?	?	?	?	?	?	?	?	washing;dried	centrifugation;oven
Alvarez-Cirerol et al, Silver Nanoparticles Synthesized with Rumex hymenosepalus: A Strategy to Combat Early Mortality Syndrome (EMS) in a Cultivated White Shrimp, Journal of Nanomaterials, Volume 2019, Article ID 8214675, 15 pages	Alvarez-Cirerol	2019	https://doi.org/10.1155/2019/8214675	phytosynthesis	Single	No	25	Light	no	No	No	Stirring	?	1	88	AgNO3	Sigma Aldrich	99.9	100	mM	Rumex hymenosepalus extract	plant	Plant extract	organic	Rumex hymenosepalus extract	plant	Plant extract	organic	11.6	mg/mL	?	?	16	mL	11.6	mg/mL	reducing;precursor	BA	?	?	?	?	?	?	?	?	?	washing;dried	centrifugation;oven
Alvarez-Cirerol et al, Silver Nanoparticles Synthesized with Rumex hymenosepalus: A Strategy to Combat Early Mortality Syndrome (EMS) in a Cultivated White Shrimp, Journal of Nanomaterials, Volume 2019, Article ID 8214675, 15 pages	Alvarez-Cirerol	2019	https://doi.org/10.1155/2019/8214675	phytosynthesis	Single	No	25	Light	no	No	No	Stirring	?	1	88	AgNO3	Sigma Aldrich	99.9	100	mM	Rumex hymenosepalus extract	plant	Plant extract	organic	Rumex hymenosepalus extract	plant	Plant extract	organic	11.6	mg/mL	?	?	16	mL	11.6	mg/mL	reducing;precursor	BA	?	?	?	?	?	?	?	?	?	washing;dried	centrifugation;oven
Alvarez-Cirerol et al, Silver Nanoparticles Synthesized with Rumex hymenosepalus: A Strategy to Combat Early Mortality Syndrome (EMS) in a Cultivated White Shrimp, Journal of Nanomaterials, Volume 2019, Article ID 8214675, 15 pages	Alvarez-Cirerol	2019	https://doi.org/10.1155/2019/8214675	phytosynthesis	Single	No	25	Light	no	No	No	Stirring	?	1	88	AgNO3	Sigma Aldrich	99.9	100	mM	Rumex hymenosepalus extract	plant	Plant extract	organic	Rumex hymenosepalus extract	plant	Plant extract	organic	11.6	mg/mL	?	?	16	mL	11.6	mg/mL	reducing;precursor	BA	?	?	?	?	?	?	?	?	?	washing;dried	centrifugation;oven
Alvarez-Cirerol et al, Silver Nanoparticles Synthesized with Rumex hymenosepalus: A Strategy to Combat Early Mortality Syndrome (EMS) in a Cultivated White Shrimp, Journal of Nanomaterials, Volume 2019, Article ID 8214675, 15 pages	Alvarez-Cirerol	2019	https://doi.org/10.1155/2019/8214675	phytosynthesis	Single	No	25	Light	no	No	No	Stirring	?	1	88	AgNO3	Sigma Aldrich	99.9	100	mM	Rumex hymenosepalus extract	plant	Plant extract	organic	Rumex hymenosepalus extract	plant	Plant extract	organic	11.6	mg/mL	?	?	16	mL	11.6	mg/mL	reducing;precursor	BA	?	?	?	?	?	?	?	?	?	washing;dried	centrifugation;oven
Alvarez-Cirerol et al, Silver Nanoparticles Synthesized with Rumex hymenosepalus: A Strategy to Combat Early Mortality Syndrome (EMS) in a Cultivated White Shrimp, Journal of Nanomaterials, Volume 2019, Article ID 8214675, 15 pages	Alvarez-Cirerol	2019	https://doi.org/10.1155/2019/8214675	phytosynthesis	Single	No	25	Light	no	No	No	Stirring	?	1	88	AgNO3	Sigma Aldrich	99.9	100	mM	Rumex hymenosepalus extract	plant	Plant extract	organic	Rumex hymenosepalus extract	plant	Plant extract	organic	11.6	mg/mL	?	?	16	mL	11.6	mg/mL	reducing;precursor	BA	?	?	?	?	?	?	?	?	?	washing;dried	centrifugation;oven
Alvarez-Cirerol et al, Silver Nanoparticles Synthesized with Rumex hymenosepalus: A Strategy to Combat Early Mortality Syndrome (EMS) in a Cultivated White Shrimp, Journal of Nanomaterials, Volume 2019, Article ID 8214675, 15 pages	Alvarez-Cirerol	2019	https://doi.org/10.1155/2019/8214675	phytosynthesis	Single	No	25	Light	no	No	No	Stirring	?	1	88	AgNO3	Sigma Aldrich	99.9	100	mM	Rumex hymenosepalus extract	plant	Plant extract	organic	Rumex hymenosepalus extract	plant	Plant extract	organic	11.6	mg/mL	?	?	16	mL	11.6	mg/mL	reducing;precursor	BA	?	?	?	?	?	?	?	?	?	washing;dried	centrifugation;oven
Alvarez-Cirerol et al, Silver Nanoparticles Synthesized with Rumex hymenosepalus: A Strategy to Combat Early Mortality Syndrome (EMS) in a Cultivated White Shrimp, Journal of Nanomaterials, Volume 2019, Article ID 8214675, 15 pages	Alvarez-Cirerol	2019	https://doi.org/10.1155/2019/8214675	phytosynthesis	Single	No	25	Light	no	No	No	Stirring	?	1	88	AgNO3	Sigma Aldrich	99.9	100	mM	Rumex hymenosepalus extract	plant	Plant extract	organic	Rumex hymenosepalus extract	plant	Plant extract	organic	11.6	mg/mL	?	?	16	mL	11.6	mg/mL	reducing;precursor	BA	?	?	?	?	?	?	?	?	?	washing;dried	centrifugation;oven
Alvarez-Cirerol et al, Silver Nanoparticles Synthesized with Rumex hymenosepalus: A Strategy to Combat Early Mortality Syndrome (EMS) in a Cultivated White Shrimp, Journal of Nanomaterials, Volume 2019, Article ID 8214675, 15 pages	Alvarez-Cirerol	2019	https://doi.org/10.1155/2019/8214675	phytosynthesis	Single	No	25	Light	no	No	No	Stirring	?	1	88	AgNO3	Sigma Aldrich	99.9	100	mM	Rumex hymenosepalus extract	plant	Plant extract	organic	Rumex hymenosepalus extract	plant	Plant extract	organic	11.6	mg/mL	?	?	16	mL	11.6	mg/mL	reducing;precursor	BA	?	?	?	?	?	?	?	?	?	washing;dried	centrifugation;oven
Alvarez-Cirerol et al, Silver Nanoparticles Synthesized with Rumex hymenosepalus: A Strategy to Combat Early Mortality Syndrome (EMS) in a Cultivated White Shrimp, Journal of Nanomaterials, Volume 2019, Article ID 8214675, 15 pages	Alvarez-Cirerol	2019	https://doi.org/10.1155/2019/8214675	phytosynthesis	Single	No	25	Light	no	No	No	Stirring	?	1	88	AgNO3	Sigma Aldrich	99.9	100	mM	Rumex hymenosepalus extract	plant	Plant extract	organic	Rumex hymenosepalus extract	plant	Plant extract	organic	11.6	mg/mL	?	?	16	mL	11.6	mg/mL	reducing;precursor	BA	?	?	?	?	?	?	?	?	?	washing;dried	centrifugation;oven
Anum et al, Green Synthesized Silver Nanoparticles as Potent Antifungal Agent against Aspergillus terreus Thom, Journal of Nanomaterials, Volume 2021, Article ID 2992335, 10 pages	Anum	2021	https://doi.org/10.1155/2021/2992335	phytosynthesis	Single	No	25	?	No	No	No	No	0	24	60	AgNO3	?	?	2	mM	Chenopodium album methanol plant extract	plant	Plant extract	organic	Chenopodium album methanol plant extract	plant	Plant extract	organic	?	?	?	?	30	mL	?	?	reducing;precursor	BA	?	?	?	?	?	?	?	?	?	washed	centrifugation
Anum et al, Green Synthesized Silver Nanoparticles as Potent Antifungal Agent against Aspergillus terreus Thom, Journal of Nanomaterials, Volume 2021, Article ID 2992335, 10 pages	Anum	2021	https://doi.org/10.1155/2021/2992335	phytosynthesis	Single	No	25	?	No	No	No	No	0	24	60	AgNO3	?	?	2	mM	Chenopodium album methanol plant extract, n-hexane fraction	plant	Plant extract	organic	Chenopodium album methanol plant extract	plant	Plant extract	organic	?	?	?	?	30	mL	?	?	reducing;precursor	BA	?	?	?	?	?	?	?	?	?	washed	centrifugation
Anum et al, Green Synthesized Silver Nanoparticles as Potent Antifungal Agent against Aspergillus terreus Thom, Journal of Nanomaterials, Volume 2021, Article ID 2992335, 10 pages	Anum	2021	https://doi.org/10.1155/2021/2992335	phytosynthesis	Single	No	25	?	No	No	No	No	0	24	60	AgNO3	?	?	2	mM	Chenopodium album methanol plant extract, chloroform fraction	plant	Plant extract	organic	Chenopodium album methanol plant extract	plant	Plant extract	organic	?	?	?	?	30	mL	?	?	reducing;precursor	BA	?	?	?	?	?	?	?	?	?	washed	centrifugation
Anum et al, Green Synthesized Silver Nanoparticles as Potent Antifungal Agent against Aspergillus terreus Thom, Journal of Nanomaterials, Volume 2021, Article ID 2992335, 10 pages	Anum	2021	https://doi.org/10.1155/2021/2992335	phytosynthesis	Single	No	25	?	No	No	No	No	0	24	60	AgNO3	?	?	2	mM	Chenopodium album methanol plant extract, ethyl acetate fraction	plant	Plant extract	organic	Chenopodium album methanol plant extract	plant	Plant extract	organic	?	?	?	?	30	mL	?	?	reducing;precursor	BA	?	?	?	?	?	?	?	?	?	washed	centrifugation
Anum et al, Green Synthesized Silver Nanoparticles as Potent Antifungal Agent against Aspergillus terreus Thom, Journal of Nanomaterials, Volume 2021, Article ID 2992335, 10 pages	Anum	2021	https://doi.org/10.1155/2021/2992335	phytosynthesis	Single	No	25	?	No	No	No	No	0	24	60	AgNO3	?	?	2	mM	Chenopodium album methanol plant extract, n-butanol fraction	plant	Plant extract	organic	Chenopodium album methanol plant extract	plant	Plant extract	organic	?	?	?	?	30	mL	?	?	reducing;precursor	BA	?	?	?	?	?	?	?	?	?	washed	centrifugation
Apte et al, 3, 4-dihydroxy-L-phenylalanine-derived melanin from Yarrowia lipolytica mediates the synthesis of silver and gold nanostructures, Journal of Nanobiotechnology 2013, 11:2	Apte	2013	10.1186/1477-3155-11-2	micosynthesis	Single	Heating	100	?	No	No	No	No	0	0.16	2	AgNO3	Merck	?	1	mM	Melanin extracted from the yeast Yarrowia lipolytica (NCIM 3590)	fungal extract	Organinc pigments	organic	Melanin extracted from the yeast Yarrowia lipolytica (NCIM 3590)	fungal extract	Organinc pigments	organic	0.005	mg/mL	?	?	1	mL	0.005	mg/mL	reducing;precursor	BA	?	?	?	?	?	?	?	?	?	no	no
Apte et al, 3, 4-dihydroxy-L-phenylalanine-derived melanin from Yarrowia lipolytica mediates the synthesis of silver and gold nanostructures, Journal of Nanobiotechnology 2013, 11:2	Apte	2013	10.1186/1477-3155-11-2	micosynthesis	Single	Heating	100	?	No	No	No	No	0	0.16	2	AgNO3	Merck	?	1	mM	Melanin extracted from the yeast Yarrowia lipolytica (NCIM 3590)	fungal extract	Organinc pigments	organic	Melanin extracted from the yeast Yarrowia lipolytica (NCIM 3590)	fungal extract	Organinc pigments	organic	0.005	mg/mL	?	?	1	mL	0.005	mg/mL	reducing;precursor	BA	?	?	?	?	?	?	?	?	?	no	no
Apte et al, 3, 4-dihydroxy-L-phenylalanine-derived melanin from Yarrowia lipolytica mediates the synthesis of silver and gold nanostructures, Journal of Nanobiotechnology 2013, 11:2	Apte	2013	10.1186/1477-3155-11-2	micosynthesis	Single	Heating	100	?	No	No	No	No	0	0.16	2	AgNO3	Merck	?	0.25	mM	Melanin extracted from the yeast Yarrowia lipolytica (NCIM 3590)	fungal extract	Organinc pigments	organic	Melanin extracted from the yeast Yarrowia lipolytica (NCIM 3590)	fungal extract	Organinc pigments	organic	0.005	mg/mL	?	?	1	mL	0.005	mg/mL	reducing;precursor	BA	?	?	?	?	?	?	?	?	?	no	no
Apte et al, 3, 4-dihydroxy-L-phenylalanine-derived melanin from Yarrowia lipolytica mediates the synthesis of silver and gold nanostructures, Journal of Nanobiotechnology 2013, 11:2	Apte	2013	10.1186/1477-3155-11-2	micosynthesis	Single	Heating	100	?	No	No	No	No	0	0.16	2	AgNO3	Merck	?	0.5	mM	Melanin extracted from the yeast Yarrowia lipolytica (NCIM 3590)	fungal extract	Organinc pigments	organic	Melanin extracted from the yeast Yarrowia lipolytica (NCIM 3590)	fungal extract	Organinc pigments	organic	0.005	mg/mL	?	?	1	mL	0.005	mg/mL	reducing;precursor	BA	?	?	?	?	?	?	?	?	?	no	no
Apte et al, 3, 4-dihydroxy-L-phenylalanine-derived melanin from Yarrowia lipolytica mediates the synthesis of silver and gold nanostructures, Journal of Nanobiotechnology 2013, 11:2	Apte	2013	10.1186/1477-3155-11-2	micosynthesis	Single	Heating	100	?	No	No	No	No	0	0.16	2	AgNO3	Merck	?	0.75	mM	Melanin extracted from the yeast Yarrowia lipolytica (NCIM 3590)	fungal extract	Organinc pigments	organic	Melanin extracted from the yeast Yarrowia lipolytica (NCIM 3590)	fungal extract	Organinc pigments	organic	0.005	mg/mL	?	?	1	mL	0.005	mg/mL	reducing;precursor	BA	?	?	?	?	?	?	?	?	?	no	no
Apte et al, 3, 4-dihydroxy-L-phenylalanine-derived melanin from Yarrowia lipolytica mediates the synthesis of silver and gold nanostructures, Journal of Nanobiotechnology 2013, 11:2	Apte	2013	10.1186/1477-3155-11-2	micosynthesis	Single	Heating	100	?	No	No	No	No	0	0.16	2	AgNO3	Merck	?	1	mM	Melanin extracted from the yeast Yarrowia lipolytica (NCIM 3590)	fungal extract	Organinc pigments	organic	Melanin extracted from the yeast Yarrowia lipolytica (NCIM 3590)	fungal extract	Organinc pigments	organic	0.005	mg/mL	?	?	1	mL	0.005	mg/mL	reducing;precursor	BA	?	?	?	?	?	?	?	?	?	no	no
Apte et al, 3, 4-dihydroxy-L-phenylalanine-derived melanin from Yarrowia lipolytica mediates the synthesis of silver and gold nanostructures, Journal of Nanobiotechnology 2013, 11:2	Apte	2013	10.1186/1477-3155-11-2	micosynthesis	Single	Heating	100	?	No	No	No	No	0	0.16	2	AgNO3	Merck	?	1.25	mM	Melanin extracted from the yeast Yarrowia lipolytica (NCIM 3590)	fungal extract	Organinc pigments	organic	Melanin extracted from the yeast Yarrowia lipolytica (NCIM 3590)	fungal extract	Organinc pigments	organic	0.005	mg/mL	?	?	1	mL	0.005	mg/mL	reducing;precursor	BA	?	?	?	?	?	?	?	?	?	no	no
Apte et al, 3, 4-dihydroxy-L-phenylalanine-derived melanin from Yarrowia lipolytica mediates the synthesis of silver and gold nanostructures, Journal of Nanobiotechnology 2013, 11:2	Apte	2013	10.1186/1477-3155-11-2	micosynthesis	Single	Heating	100	?	No	No	No	No	0	0.16	2	AgNO3	Merck	?	1.5	mM	Melanin extracted from the yeast Yarrowia lipolytica (NCIM 3590)	fungal extract	Organinc pigments	organic	Melanin extracted from the yeast Yarrowia lipolytica (NCIM 3590)	fungal extract	Organinc pigments	organic	0.005	mg/mL	?	?	1	mL	0.005	mg/mL	reducing;precursor	BA	?	?	?	?	?	?	?	?	?	no	no
Apte et al, 3, 4-dihydroxy-L-phenylalanine-derived melanin from Yarrowia lipolytica mediates the synthesis of silver and gold nanostructures, Journal of Nanobiotechnology 2013, 11:2	Apte	2013	10.1186/1477-3155-11-2	micosynthesis	Single	Heating	100	?	No	No	No	No	0	0.16	2	AgNO3	Merck	?	1.75	mM	Melanin extracted from the yeast Yarrowia lipolytica (NCIM 3590)	fungal extract	Organinc pigments	organic	Melanin extracted from the yeast Yarrowia lipolytica (NCIM 3590)	fungal extract	Organinc pigments	organic	0.005	mg/mL	?	?	1	mL	0.005	mg/mL	reducing;precursor	BA	?	?	?	?	?	?	?	?	?	no	no
Apte et al, 3, 4-dihydroxy-L-phenylalanine-derived melanin from Yarrowia lipolytica mediates the synthesis of silver and gold nanostructures, Journal of Nanobiotechnology 2013, 11:2	Apte	2013	10.1186/1477-3155-11-2	micosynthesis	Single	Heating	100	?	No	No	No	No	0	0.16	2	AgNO3	Merck	?	2	mM	Melanin extracted from the yeast Yarrowia lipolytica (NCIM 3590)	fungal extract	Organinc pigments	organic	Melanin extracted from the yeast Yarrowia lipolytica (NCIM 3590)	fungal extract	Organinc pigments	organic	0.005	mg/mL	?	?	1	mL	0.005	mg/mL	reducing;precursor	BA	?	?	?	?	?	?	?	?	?	no	no
Apte et al, 3, 4-dihydroxy-L-phenylalanine-derived melanin from Yarrowia lipolytica mediates the synthesis of silver and gold nanostructures, Journal of Nanobiotechnology 2013, 11:2	Apte	2013	10.1186/1477-3155-11-2	micosynthesis	Single	Heating	100	?	No	No	No	No	0	0.16	2	AgNO3	Merck	?	1	mM	Melanin extracted from the yeast Yarrowia lipolytica (NCIM 3590)	fungal extract	Organinc pigments	organic	Melanin extracted from the yeast Yarrowia lipolytica (NCIM 3590)	fungal extract	Organinc pigments	organic	0.005	mg/mL	?	?	1	mL	0.005	mg/mL	reducing;precursor	BA	?	?	?	?	?	?	?	?	?	no	no
Apte et al, 3, 4-dihydroxy-L-phenylalanine-derived melanin from Yarrowia lipolytica mediates the synthesis of silver and gold nanostructures, Journal of Nanobiotechnology 2013, 11:2	Apte	2013	10.1186/1477-3155-11-2	micosynthesis	Single	Heating	100	?	No	No	No	No	0	0.16	2	AgNO3	Merck	?	1	mM	Melanin extracted from the yeast Yarrowia lipolytica (NCIM 3590)	fungal extract	Organinc pigments	organic	Melanin extracted from the yeast Yarrowia lipolytica (NCIM 3590)	fungal extract	Organinc pigments	organic	0.005	mg/mL	?	?	1	mL	0.005	mg/mL	reducing;precursor	BA	?	?	?	?	?	?	?	?	?	no	no
Apte et al, 3, 4-dihydroxy-L-phenylalanine-derived melanin from Yarrowia lipolytica mediates the synthesis of silver and gold nanostructures, Journal of Nanobiotechnology 2013, 11:2	Apte	2013	10.1186/1477-3155-11-2	micosynthesis	Single	Heating	100	?	No	No	No	No	0	0.16	2	AgNO3	Merck	?	1	mM	Melanin extracted from the yeast Yarrowia lipolytica (NCIM 3590)	fungal extract	Organinc pigments	organic	Melanin extracted from the yeast Yarrowia lipolytica (NCIM 3590)	fungal extract	Organinc pigments	organic	0.005	mg/mL	?	?	1	mL	0.005	mg/mL	reducing;precursor	BA	?	?	?	?	?	?	?	?	?	no	no
Apte et al, Psychrotrophic yeast Yarrowia lipolytica NCYC 789 mediates the synthesis of antimicrobial silver nanoparticles via cell-associated melanin, AMB Express 2013, 3:32	Apte	2013	10.1186/2191-0855-3-32	micosynthesis	Single	No	25	Dark	No	No	No	Stirring	130	2	20	AgNO3	?	?	1	mM	Psychrotrophic strain of Yarrowia lipolytica, NCYC 789	fungal extract	Fungal cells	organic	Psychrotrophic strain of Yarrowia lipolytica, NCYC 789	fungal extract	Fungal cells	organic	100000000000	cells/mL	?	?	?	?	100000000000	mg/mL	precursor;reducing	AB	?	?	?	?	?	?	?	?	?	washed	centrifugation
Apte et al, Psychrotrophic yeast Yarrowia lipolytica NCYC 789 mediates the synthesis of antimicrobial silver nanoparticles via cell-associated melanin, AMB Express 2013, 3:32	Apte	2013	10.1186/2191-0855-3-32	micosynthesis	Single	No	25	Dark	No	No	No	Stirring	130	2	20	AgNO3	?	?	2	mM	Psychrotrophic strain of Yarrowia lipolytica, NCYC 789	fungal extract	Fungal cells	organic	Psychrotrophic strain of Yarrowia lipolytica, NCYC 789	fungal extract	Fungal cells	organic	100000000000	cells/mL	?	?	?	?	100000000000	mg/mL	precursor;reducing	AB	?	?	?	?	?	?	?	?	?	washed	centrifugation
Apte et al, Psychrotrophic yeast Yarrowia lipolytica NCYC 789 mediates the synthesis of antimicrobial silver nanoparticles via cell-associated melanin, AMB Express 2013, 3:32	Apte	2013	10.1186/2191-0855-3-32	micosynthesis	Single	No	25	Dark	No	No	No	Stirring	130	2	20	AgNO3	?	?	3	mM	Psychrotrophic strain of Yarrowia lipolytica, NCYC 789	fungal extract	Fungal cells	organic	Psychrotrophic strain of Yarrowia lipolytica, NCYC 789	fungal extract	Fungal cells	organic	100000000000	cells/mL	?	?	?	?	100000000000	mg/mL	precursor;reducing	AB	?	?	?	?	?	?	?	?	?	washed	centrifugation
Apte et al, Psychrotrophic yeast Yarrowia lipolytica NCYC 789 mediates the synthesis of antimicrobial silver nanoparticles via cell-associated melanin, AMB Express 2013, 3:32	Apte	2013	10.1186/2191-0855-3-32	micosynthesis	Single	No	25	Dark	No	No	No	Stirring	130	2	20	AgNO3	?	?	4	mM	Psychrotrophic strain of Yarrowia lipolytica, NCYC 789	fungal extract	Fungal cells	organic	Psychrotrophic strain of Yarrowia lipolytica, NCYC 789	fungal extract	Fungal cells	organic	100000000000	cells/mL	?	?	?	?	100000000000	mg/mL	precursor;reducing	AB	?	?	?	?	?	?	?	?	?	washed	centrifugation
Apte et al, Psychrotrophic yeast Yarrowia lipolytica NCYC 789 mediates the synthesis of antimicrobial silver nanoparticles via cell-associated melanin, AMB Express 2013, 3:32	Apte	2013	10.1186/2191-0855-3-32	micosynthesis	Single	Heating	100	?	No	No	No	No	0	0.16	1	AgNO3	?	?	2.5	mM	Melanin extracted from yeast cells of Yarrowia lipolytica, NCYC 789	fungal extract	Organic pigments	organic	Melanin extracted from yeast cells of Yarrowia lipolytica, NCYC 789	fungal extract	Organic pigments	organic	0.1	mg/mL	?	?	?	?	0.1	mg/mL	precursor;reducing	AB	?	?	?	?	?	?	?	?	?	no	no
Apte et al, Psychrotrophic yeast Yarrowia lipolytica NCYC 789 mediates the synthesis of antimicrobial silver nanoparticles via cell-associated melanin, AMB Express 2013, 3:32	Apte	2013	10.1186/2191-0855-3-32	micosynthesis	Single	Heating	100	?	No	No	No	No	0	0.16	1	AgNO3	?	?	2.5	mM	Melanin extracted from yeast cells of Yarrowia lipolytica, NCYC 789	fungal extract	Organic pigments	organic	Melanin extracted from yeast cells of Yarrowia lipolytica, NCYC 789	fungal extract	Organic pigments	organic	0.15	mg/mL	?	?	?	?	0.15	mg/mL	precursor;reducing	AB	?	?	?	?	?	?	?	?	?	no	no
Apte et al, Psychrotrophic yeast Yarrowia lipolytica NCYC 789 mediates the synthesis of antimicrobial silver nanoparticles via cell-associated melanin, AMB Express 2013, 3:32	Apte	2013	10.1186/2191-0855-3-32	micosynthesis	Single	Heating	100	?	No	No	No	No	0	0.16	1	AgNO3	?	?	2.5	mM	Melanin extracted from yeast cells of Yarrowia lipolytica, NCYC 789	fungal extract	Organic pigments	organic	Melanin extracted from yeast cells of Yarrowia lipolytica, NCYC 789	fungal extract	Organic pigments	organic	0.25	mg/mL	?	?	?	?	0.25	mg/mL	precursor;reducing	AB	?	?	?	?	?	?	?	?	?	no	no
Apte et al, Psychrotrophic yeast Yarrowia lipolytica NCYC 789 mediates the synthesis of antimicrobial silver nanoparticles via cell-associated melanin, AMB Express 2013, 3:32	Apte	2013	10.1186/2191-0855-3-32	micosynthesis	Single	Heating	100	?	No	No	No	No	0	0.16	1	AgNO3	?	?	2.5	mM	Melanin extracted from yeast cells of Yarrowia lipolytica, NCYC 789	fungal extract	Organic pigments	organic	Melanin extracted from yeast cells of Yarrowia lipolytica, NCYC 789	fungal extract	Organic pigments	organic	0.5	mg/mL	?	?	?	?	0.5	mg/mL	precursor;reducing	AB	?	?	?	?	?	?	?	?	?	no	no
Apte et al, Psychrotrophic yeast Yarrowia lipolytica NCYC 789 mediates the synthesis of antimicrobial silver nanoparticles via cell-associated melanin, AMB Express 2013, 3:32	Apte	2013	10.1186/2191-0855-3-32	micosynthesis	Single	Heating	100	?	No	No	No	No	0	0.16	1	AgNO3	?	?	3.3	mM	Melanin extracted from yeast cells of Yarrowia lipolytica, NCYC 789	fungal extract	Organic pigments	organic	Melanin extracted from yeast cells of Yarrowia lipolytica, NCYC 789	fungal extract	Organic pigments	organic	0.5	mg/mL	?	?	?	?	0.5	mg/mL	precursor;reducing	AB	?	?	?	?	?	?	?	?	?	no	no
Apte et al, Psychrotrophic yeast Yarrowia lipolytica NCYC 789 mediates the synthesis of antimicrobial silver nanoparticles via cell-associated melanin, AMB Express 2013, 3:32	Apte	2013	10.1186/2191-0855-3-32	micosynthesis	Single	Heating	100	?	No	No	No	No	0	0.16	1	AgNO3	?	?	5	mM	Melanin extracted from yeast cells of Yarrowia lipolytica, NCYC 789	fungal extract	Organic pigments	organic	Melanin extracted from yeast cells of Yarrowia lipolytica, NCYC 789	fungal extract	Organic pigments	organic	0.5	mg/mL	?	?	?	?	0.5	mg/mL	precursor;reducing	AB	?	?	?	?	?	?	?	?	?	no	no
Apte et al, Psychrotrophic yeast Yarrowia lipolytica NCYC 789 mediates the synthesis of antimicrobial silver nanoparticles via cell-associated melanin, AMB Express 2013, 3:32	Apte	2013	10.1186/2191-0855-3-32	micosynthesis	Single	Heating	100	?	No	No	No	No	0	0.16	1	AgNO3	?	?	5	mM	Melanin extracted from yeast cells of Yarrowia lipolytica, NCYC 789	fungal extract	Organic pigments	organic	Melanin extracted from yeast cells of Yarrowia lipolytica, NCYC 789	fungal extract	Organic pigments	organic	0.5	mg/mL	?	?	?	?	0.5	mg/mL	precursor;reducing	AB	?	?	?	?	?	?	?	?	?	no	no
Apte et al, Psychrotrophic yeast Yarrowia lipolytica NCYC 789 mediates the synthesis of antimicrobial silver nanoparticles via cell-associated melanin, AMB Express 2013, 3:32	Apte	2013	10.1186/2191-0855-3-32	micosynthesis	Single	Heating	100	?	No	No	No	No	0	0.16	1	AgNO3	?	?	5	mM	Melanin extracted from yeast cells of Yarrowia lipolytica, NCYC 789	fungal extract	Organic pigments	organic	Melanin extracted from yeast cells of Yarrowia lipolytica, NCYC 789	fungal extract	Organic pigments	organic	0.5	mg/mL	?	?	?	?	0.5	mg/mL	precursor;reducing	AB	?	?	?	?	?	?	?	?	?	no	no
Apte et al, Psychrotrophic yeast Yarrowia lipolytica NCYC 789 mediates the synthesis of antimicrobial silver nanoparticles via cell-associated melanin, AMB Express 2013, 3:32	Apte	2013	10.1186/2191-0855-3-32	micosynthesis	Single	Heating	100	?	No	No	No	No	0	0.16	1	AgNO3	?	?	5	mM	Melanin extracted from yeast cells of Yarrowia lipolytica, NCYC 789	fungal extract	Organic pigments	organic	Melanin extracted from yeast cells of Yarrowia lipolytica, NCYC 789	fungal extract	Organic pigments	organic	0.5	mg/mL	?	?	?	?	0.5	mg/mL	precursor;reducing	AB	?	?	?	?	?	?	?	?	?	no	no
Apte et al, Psychrotrophic yeast Yarrowia lipolytica NCYC 789 mediates the synthesis of antimicrobial silver nanoparticles via cell-associated melanin, AMB Express 2013, 3:32	Apte	2013	10.1186/2191-0855-3-32	micosynthesis	Single	Heating	100	?	No	No	No	No	0	0.16	1	AgNO3	?	?	10	mM	Melanin extracted from yeast cells of Yarrowia lipolytica, NCYC 789	fungal extract	Organic pigments	organic	Melanin extracted from yeast cells of Yarrowia lipolytica, NCYC 789	fungal extract	Organic pigments	organic	0.5	mg/mL	?	?	?	?	0.5	mg/mL	precursor;reducing	AB	?	?	?	?	?	?	?	?	?	no	no
Aramwit et al, Green synthesis of silk sericin-capped silver nanoparticles and their potent anti-bacterial activity, Nanoscale Research Letters 2014, 9:79	Aramwit	2014	10.1186/1556-276X-9-79	biosynthesis	Single	No	25	?	No	No	No	Stirring	?	12	?	AgNO3	?	?	1	mM	Silk sericin from Bombyx mori	Biomolecule	Protein	organic	Silk sericin from Bombyx mori	Biomolecule	Protein	organic	5	mg/mL	?	?	?	?	5	mg/mL	reducing;other;precursor	BEA	?	?	?	?	?	?	?	?	?	no	no
Aramwit et al, Green synthesis of silk sericin-capped silver nanoparticles and their potent anti-bacterial activity, Nanoscale Research Letters 2014, 9:79	Aramwit	2014	10.1186/1556-276X-9-79	biosynthesis	Single	No	25	?	No	No	No	Stirring	?	12	?	AgNO3	?	?	1	mM	Silk sericin from Bombyx mori	Biomolecule	Protein	organic	Silk sericin from Bombyx mori	Biomolecule	Protein	organic	10	mg/mL	?	?	?	?	10	mg/mL	reducing;other;precursor	BEA	?	?	?	?	?	?	?	?	?	no	no
Aramwit et al, Green synthesis of silk sericin-capped silver nanoparticles and their potent anti-bacterial activity, Nanoscale Research Letters 2014, 9:79	Aramwit	2014	10.1186/1556-276X-9-79	biosynthesis	Single	No	25	?	No	No	No	Stirring	?	12	?	AgNO3	?	?	5	mM	Silk sericin from Bombyx mori	Biomolecule	Protein	organic	Silk sericin from Bombyx mori	Biomolecule	Protein	organic	5	mg/mL	?	?	?	?	5	mg/mL	reducing;other;precursor	BEA	?	?	?	?	?	?	?	?	?	no	no
Aramwit et al, Green synthesis of silk sericin-capped silver nanoparticles and their potent anti-bacterial activity, Nanoscale Research Letters 2014, 9:79	Aramwit	2014	10.1186/1556-276X-9-79	biosynthesis	Single	No	25	?	No	No	No	Stirring	?	12	?	AgNO3	?	?	5	mM	Silk sericin from Bombyx mori	Biomolecule	Protein	organic	Silk sericin from Bombyx mori	Biomolecule	Protein	organic	10	mg/mL	?	?	?	?	10	mg/mL	reducing;other;precursor	BEA	?	?	?	?	?	?	?	?	?	no	no
Aramwit et al, Green synthesis of silk sericin-capped silver nanoparticles and their potent anti-bacterial activity, Nanoscale Research Letters 2014, 9:79	Aramwit	2014	10.1186/1556-276X-9-79	biosynthesis	Single	No	25	?	No	No	No	Stirring	?	12	?	AgNO3	?	?	10	mM	Silk sericin from Bombyx mori	Biomolecule	Protein	organic	Silk sericin from Bombyx mori	Biomolecule	Protein	organic	5	mg/mL	?	?	?	?	5	mg/mL	reducing;other;precursor	BEA	?	?	?	?	?	?	?	?	?	no	no
Aramwit et al, Green synthesis of silk sericin-capped silver nanoparticles and their potent anti-bacterial activity, Nanoscale Research Letters 2014, 9:79	Aramwit	2014	10.1186/1556-276X-9-79	biosynthesis	Single	No	25	?	No	No	No	Stirring	?	12	?	AgNO3	?	?	10	mM	Silk sericin from Bombyx mori	Biomolecule	Protein	organic	Silk sericin from Bombyx mori	Biomolecule	Protein	organic	10	mg/mL	?	?	?	?	10	mg/mL	reducing;other;precursor	BEA	?	?	?	?	?	?	?	?	?	no	no
Aramwit et al, Green synthesis of silk sericin-capped silver nanoparticles and their potent anti-bacterial activity, Nanoscale Research Letters 2014, 9:79	Aramwit	2014	10.1186/1556-276X-9-79	biosynthesis	Single	No	25	?	No	No	No	Stirring	?	12	?	AgNO3	?	?	1	mM	Silk sericin from Bombyx mori	Biomolecule	Protein	organic	Silk sericin from Bombyx mori	Biomolecule	Protein	organic	5	mg/mL	?	?	?	?	5	mg/mL	reducing;other;precursor	BEA	?	?	?	6	?	?	?	UV-Vis	Perkin-Elmer LAMBDA 25	no	no
Aramwit et al, Green synthesis of silk sericin-capped silver nanoparticles and their potent anti-bacterial activity, Nanoscale Research Letters 2014, 9:79	Aramwit	2014	10.1186/1556-276X-9-79	biosynthesis	Single	No	25	?	No	No	No	Stirring	?	12	?	AgNO3	?	?	1	mM	Silk sericin from Bombyx mori	Biomolecule	Protein	organic	Silk sericin from Bombyx mori	Biomolecule	Protein	organic	10	mg/mL	?	?	?	?	10	mg/mL	reducing;other;precursor	BEA	?	?	?	4	?	?	?	UV-Vis	Perkin-Elmer LAMBDA 25	no	no
Aramwit et al, Green synthesis of silk sericin-capped silver nanoparticles and their potent anti-bacterial activity, Nanoscale Research Letters 2014, 9:79	Aramwit	2014	10.1186/1556-276X-9-79	biosynthesis	Single	No	25	?	No	No	No	Stirring	?	12	?	AgNO3	?	?	5	mM	Silk sericin from Bombyx mori	Biomolecule	Protein	organic	Silk sericin from Bombyx mori	Biomolecule	Protein	organic	5	mg/mL	?	?	?	?	5	mg/mL	reducing;other;precursor	BEA	?	?	?	15	?	?	?	UV-Vis	Perkin-Elmer LAMBDA 25	no	no
Aramwit et al, Green synthesis of silk sericin-capped silver nanoparticles and their potent anti-bacterial activity, Nanoscale Research Letters 2014, 9:79	Aramwit	2014	10.1186/1556-276X-9-79	biosynthesis	Single	No	25	?	No	No	No	Stirring	?	12	?	AgNO3	?	?	5	mM	Silk sericin from Bombyx mori	Biomolecule	Protein	organic	Silk sericin from Bombyx mori	Biomolecule	Protein	organic	5	mg/mL	?	?	?	?	5	mg/mL	reducing;other;precursor	BEA	?	?	?	15	?	?	?	UV-Vis	Perkin-Elmer LAMBDA 25	no	no
Aramwit et al, Green synthesis of silk sericin-capped silver nanoparticles and their potent anti-bacterial activity, Nanoscale Research Letters 2014, 9:79	Aramwit	2014	10.1186/1556-276X-9-79	biosynthesis	Single	No	25	?	No	No	No	Stirring	?	12	?	AgNO3	?	?	5	mM	Silk sericin from Bombyx mori	Biomolecule	Protein	organic	Silk sericin from Bombyx mori	Biomolecule	Protein	organic	5	mg/mL	?	?	?	?	5	mg/mL	reducing;other;precursor	BEA	?	?	?	15	?	?	?	UV-Vis	Perkin-Elmer LAMBDA 25	no	no
Aramwit et al, Green synthesis of silk sericin-capped silver nanoparticles and their potent anti-bacterial activity, Nanoscale Research Letters 2014, 9:79	Aramwit	2014	10.1186/1556-276X-9-79	biosynthesis	Single	No	25	?	No	No	No	Stirring	?	12	?	AgNO3	?	?	5	mM	Silk sericin from Bombyx mori	Biomolecule	Protein	organic	Silk sericin from Bombyx mori	Biomolecule	Protein	organic	5	mg/mL	?	?	?	?	5	mg/mL	reducing;other;precursor	BEA	?	?	?	15	?	?	?	UV-Vis	Perkin-Elmer LAMBDA 25	no	no
Aramwit et al, Green synthesis of silk sericin-capped silver nanoparticles and their potent anti-bacterial activity, Nanoscale Research Letters 2014, 9:79	Aramwit	2014	10.1186/1556-276X-9-79	biosynthesis	Single	No	25	?	No	No	No	Stirring	?	12	?	AgNO3	?	?	5	mM	Silk sericin from Bombyx mori	Biomolecule	Protein	organic	Silk sericin from Bombyx mori	Biomolecule	Protein	organic	5	mg/mL	?	?	?	?	5	mg/mL	reducing;other;precursor	BEA	?	?	?	15	?	?	?	UV-Vis	Perkin-Elmer LAMBDA 25	no	no
Aramwit et al, Green synthesis of silk sericin-capped silver nanoparticles and their potent anti-bacterial activity, Nanoscale Research Letters 2014, 9:79	Aramwit	2014	10.1186/1556-276X-9-79	biosynthesis	Single	No	25	?	No	No	No	Stirring	?	12	?	AgNO3	?	?	5	mM	Silk sericin from Bombyx mori	Biomolecule	Protein	organic	Silk sericin from Bombyx mori	Biomolecule	Protein	organic	5	mg/mL	?	?	?	?	5	mg/mL	reducing;other;precursor	BEA	?	?	?	15	?	?	?	UV-Vis	Perkin-Elmer LAMBDA 25	no	no
Aramwit et al, Green synthesis of silk sericin-capped silver nanoparticles and their potent anti-bacterial activity, Nanoscale Research Letters 2014, 9:79	Aramwit	2014	10.1186/1556-276X-9-79	biosynthesis	Single	No	25	?	No	No	No	Stirring	?	12	?	AgNO3	?	?	5	mM	Silk sericin from Bombyx mori	Biomolecule	Protein	organic	Silk sericin from Bombyx mori	Biomolecule	Protein	organic	5	mg/mL	?	?	?	?	5	mg/mL	reducing;other;precursor	BEA	?	?	?	15	?	?	?	UV-Vis	Perkin-Elmer LAMBDA 25	no	no
Aramwit et al, Green synthesis of silk sericin-capped silver nanoparticles and their potent anti-bacterial activity, Nanoscale Research Letters 2014, 9:79	Aramwit	2014	10.1186/1556-276X-9-79	biosynthesis	Single	No	25	?	No	No	No	Stirring	?	12	?	AgNO3	?	?	5	mM	Silk sericin from Bombyx mori	Biomolecule	Protein	organic	Silk sericin from Bombyx mori	Biomolecule	Protein	organic	5	mg/mL	?	?	?	?	5	mg/mL	reducing;other;precursor	BEA	?	?	?	15	?	?	?	UV-Vis	Perkin-Elmer LAMBDA 25	no	no
Aramwit et al, Green synthesis of silk sericin-capped silver nanoparticles and their potent anti-bacterial activity, Nanoscale Research Letters 2014, 9:79	Aramwit	2014	10.1186/1556-276X-9-79	biosynthesis	Single	No	25	?	No	No	No	Stirring	?	12	?	AgNO3	?	?	5	mM	Silk sericin from Bombyx mori	Biomolecule	Protein	organic	Silk sericin from Bombyx mori	Biomolecule	Protein	organic	5	mg/mL	?	?	?	?	5	mg/mL	reducing;other;precursor	BEA	?	?	?	15	?	?	?	UV-Vis	Perkin-Elmer LAMBDA 25	no	no
Aramwit et al, Green synthesis of silk sericin-capped silver nanoparticles and their potent anti-bacterial activity, Nanoscale Research Letters 2014, 9:79	Aramwit	2014	10.1186/1556-276X-9-79	biosynthesis	Single	No	25	?	No	No	No	Stirring	?	12	?	AgNO3	?	?	5	mM	Silk sericin from Bombyx mori	Biomolecule	Protein	organic	Silk sericin from Bombyx mori	Biomolecule	Protein	organic	5	mg/mL	?	?	?	?	5	mg/mL	reducing;other;precursor	BEA	?	?	?	15	?	?	?	UV-Vis	Perkin-Elmer LAMBDA 25	no	no
Aramwit et al, Green synthesis of silk sericin-capped silver nanoparticles and their potent anti-bacterial activity, Nanoscale Research Letters 2014, 9:79	Aramwit	2014	10.1186/1556-276X-9-79	biosynthesis	Single	No	25	?	No	No	No	Stirring	?	12	?	AgNO3	?	?	5	mM	Silk sericin from Bombyx mori	Biomolecule	Protein	organic	Silk sericin from Bombyx mori	Biomolecule	Protein	organic	5	mg/mL	?	?	?	?	5	mg/mL	reducing;other;precursor	BEA	?	?	?	15	?	?	?	UV-Vis	Perkin-Elmer LAMBDA 25	no	no
Aramwit et al, Green synthesis of silk sericin-capped silver nanoparticles and their potent anti-bacterial activity, Nanoscale Research Letters 2014, 9:79	Aramwit	2014	10.1186/1556-276X-9-79	biosynthesis	Single	No	25	?	No	No	No	Stirring	?	12	?	AgNO3	?	?	5	mM	Silk sericin from Bombyx mori	Biomolecule	Protein	organic	Silk sericin from Bombyx mori	Biomolecule	Protein	organic	5	mg/mL	?	?	?	?	5	mg/mL	reducing;other;precursor	BEA	?	?	?	15	?	?	?	UV-Vis	Perkin-Elmer LAMBDA 25	no	no
Aramwit et al, Green synthesis of silk sericin-capped silver nanoparticles and their potent anti-bacterial activity, Nanoscale Research Letters 2014, 9:79	Aramwit	2014	10.1186/1556-276X-9-79	biosynthesis	Single	No	25	?	No	No	No	Stirring	?	12	?	AgNO3	?	?	5	mM	Silk sericin from Bombyx mori	Biomolecule	Protein	organic	Silk sericin from Bombyx mori	Biomolecule	Protein	organic	5	mg/mL	?	?	?	?	5	mg/mL	reducing;other;precursor	BEA	?	?	?	15	?	?	?	UV-Vis	Perkin-Elmer LAMBDA 25	no	no
Aramwit et al, Green synthesis of silk sericin-capped silver nanoparticles and their potent anti-bacterial activity, Nanoscale Research Letters 2014, 9:79	Aramwit	2014	10.1186/1556-276X-9-79	biosynthesis	Single	No	25	?	No	No	No	Stirring	?	12	?	AgNO3	?	?	5	mM	Silk sericin from Bombyx mori	Biomolecule	Protein	organic	Silk sericin from Bombyx mori	Biomolecule	Protein	organic	5	mg/mL	?	?	?	?	5	mg/mL	reducing;other;precursor	BEA	?	?	?	15	?	?	?	UV-Vis	Perkin-Elmer LAMBDA 25	no	no
Aramwit et al, Green synthesis of silk sericin-capped silver nanoparticles and their potent anti-bacterial activity, Nanoscale Research Letters 2014, 9:79	Aramwit	2014	10.1186/1556-276X-9-79	biosynthesis	Single	No	25	?	No	No	No	Stirring	?	12	?	AgNO3	?	?	5	mM	Silk sericin from Bombyx mori	Biomolecule	Protein	organic	Silk sericin from Bombyx mori	Biomolecule	Protein	organic	5	mg/mL	?	?	?	?	5	mg/mL	reducing;other;precursor	BEA	?	?	?	15	?	?	?	UV-Vis	Perkin-Elmer LAMBDA 25	no	no
Aramwit et al, Green synthesis of silk sericin-capped silver nanoparticles and their potent anti-bacterial activity, Nanoscale Research Letters 2014, 9:79	Aramwit	2014	10.1186/1556-276X-9-79	biosynthesis	Single	No	25	?	No	No	No	Stirring	?	12	?	AgNO3	?	?	5	mM	Silk sericin from Bombyx mori	Biomolecule	Protein	organic	Silk sericin from Bombyx mori	Biomolecule	Protein	organic	5	mg/mL	?	?	?	?	5	mg/mL	reducing;other;precursor	BEA	?	?	?	15	?	?	?	UV-Vis	Perkin-Elmer LAMBDA 25	no	no
Aramwit et al, Green synthesis of silk sericin-capped silver nanoparticles and their potent anti-bacterial activity, Nanoscale Research Letters 2014, 9:79	Aramwit	2014	10.1186/1556-276X-9-79	biosynthesis	Single	No	25	?	No	No	No	Stirring	?	12	?	AgNO3	?	?	5	mM	Silk sericin from Bombyx mori	Biomolecule	Protein	organic	Silk sericin from Bombyx mori	Biomolecule	Protein	organic	5	mg/mL	?	?	?	?	5	mg/mL	reducing;other;precursor	BEA	?	?	?	15	?	?	?	UV-Vis	Perkin-Elmer LAMBDA 25	no	no
Aramwit et al, Green synthesis of silk sericin-capped silver nanoparticles and their potent anti-bacterial activity, Nanoscale Research Letters 2014, 9:79	Aramwit	2014	10.1186/1556-276X-9-79	biosynthesis	Single	No	25	?	No	No	No	Stirring	?	12	?	AgNO3	?	?	5	mM	Silk sericin from Bombyx mori	Biomolecule	Protein	organic	Silk sericin from Bombyx mori	Biomolecule	Protein	organic	5	mg/mL	?	?	?	?	5	mg/mL	reducing;other;precursor	BEA	?	?	?	15	?	?	?	UV-Vis	Perkin-Elmer LAMBDA 25	no	no
Aramwit et al, Green synthesis of silk sericin-capped silver nanoparticles and their potent anti-bacterial activity, Nanoscale Research Letters 2014, 9:79	Aramwit	2014	10.1186/1556-276X-9-79	biosynthesis	Single	No	25	?	No	No	No	Stirring	?	12	?	AgNO3	?	?	5	mM	Silk sericin from Bombyx mori	Biomolecule	Protein	organic	Silk sericin from Bombyx mori	Biomolecule	Protein	organic	5	mg/mL	?	?	?	?	5	mg/mL	reducing;other;precursor	BEA	?	?	?	15	?	?	?	UV-Vis	Perkin-Elmer LAMBDA 25	no	no
Aramwit et al, Green synthesis of silk sericin-capped silver nanoparticles and their potent anti-bacterial activity, Nanoscale Research Letters 2014, 9:79	Aramwit	2014	10.1186/1556-276X-9-79	biosynthesis	Single	No	25	?	No	No	No	Stirring	?	12	?	AgNO3	?	?	5	mM	Silk sericin from Bombyx mori	Biomolecule	Protein	organic	Silk sericin from Bombyx mori	Biomolecule	Protein	organic	5	mg/mL	?	?	?	?	5	mg/mL	reducing;other;precursor	BEA	?	?	?	15	?	?	?	UV-Vis	Perkin-Elmer LAMBDA 25	no	no
Aramwit et al, Green synthesis of silk sericin-capped silver nanoparticles and their potent anti-bacterial activity, Nanoscale Research Letters 2014, 9:79	Aramwit	2014	10.1186/1556-276X-9-79	biosynthesis	Single	No	25	?	No	No	No	Stirring	?	12	?	AgNO3	?	?	5	mM	Silk sericin from Bombyx mori	Biomolecule	Protein	organic	Silk sericin from Bombyx mori	Biomolecule	Protein	organic	5	mg/mL	?	?	?	?	5	mg/mL	reducing;other;precursor	BEA	?	?	?	15	?	?	?	UV-Vis	Perkin-Elmer LAMBDA 25	no	no
Aramwit et al, Green synthesis of silk sericin-capped silver nanoparticles and their potent anti-bacterial activity, Nanoscale Research Letters 2014, 9:79	Aramwit	2014	10.1186/1556-276X-9-79	biosynthesis	Single	No	25	?	No	No	No	Stirring	?	12	?	AgNO3	?	?	5	mM	Silk sericin from Bombyx mori	Biomolecule	Protein	organic	Silk sericin from Bombyx mori	Biomolecule	Protein	organic	5	mg/mL	?	?	?	?	5	mg/mL	reducing;other;precursor	BEA	?	?	?	15	?	?	?	UV-Vis	Perkin-Elmer LAMBDA 25	no	no
Aramwit et al, Green synthesis of silk sericin-capped silver nanoparticles and their potent anti-bacterial activity, Nanoscale Research Letters 2014, 9:79	Aramwit	2014	10.1186/1556-276X-9-79	biosynthesis	Single	No	25	?	No	No	No	Stirring	?	12	?	AgNO3	?	?	5	mM	Silk sericin from Bombyx mori	Biomolecule	Protein	organic	Silk sericin from Bombyx mori	Biomolecule	Protein	organic	5	mg/mL	?	?	?	?	5	mg/mL	reducing;other;precursor	BEA	?	?	?	15	?	?	?	UV-Vis	Perkin-Elmer LAMBDA 25	no	no
Aramwit et al, Green synthesis of silk sericin-capped silver nanoparticles and their potent anti-bacterial activity, Nanoscale Research Letters 2014, 9:79	Aramwit	2014	10.1186/1556-276X-9-79	biosynthesis	Single	No	25	?	No	No	No	Stirring	?	12	?	AgNO3	?	?	5	mM	Silk sericin from Bombyx mori	Biomolecule	Protein	organic	Silk sericin from Bombyx mori	Biomolecule	Protein	organic	5	mg/mL	?	?	?	?	5	mg/mL	reducing;other;precursor	BEA	?	?	?	15	?	?	?	UV-Vis	Perkin-Elmer LAMBDA 25	no	no
Aramwit et al, Green synthesis of silk sericin-capped silver nanoparticles and their potent anti-bacterial activity, Nanoscale Research Letters 2014, 9:79	Aramwit	2014	10.1186/1556-276X-9-79	biosynthesis	Single	No	25	?	No	No	No	Stirring	?	12	?	AgNO3	?	?	5	mM	Silk sericin from Bombyx mori	Biomolecule	Protein	organic	Silk sericin from Bombyx mori	Biomolecule	Protein	organic	5	mg/mL	?	?	?	?	5	mg/mL	reducing;other;precursor	BEA	?	?	?	15	?	?	?	UV-Vis	Perkin-Elmer LAMBDA 25	no	no
Aramwit et al, Green synthesis of silk sericin-capped silver nanoparticles and their potent anti-bacterial activity, Nanoscale Research Letters 2014, 9:79	Aramwit	2014	10.1186/1556-276X-9-79	biosynthesis	Single	No	25	?	No	No	No	Stirring	?	12	?	AgNO3	?	?	5	mM	Silk sericin from Bombyx mori	Biomolecule	Protein	organic	Silk sericin from Bombyx mori	Biomolecule	Protein	organic	5	mg/mL	?	?	?	?	5	mg/mL	reducing;other;precursor	BEA	?	?	?	15	?	?	?	UV-Vis	Perkin-Elmer LAMBDA 25	no	no
Aramwit et al, Green synthesis of silk sericin-capped silver nanoparticles and their potent anti-bacterial activity, Nanoscale Research Letters 2014, 9:79	Aramwit	2014	10.1186/1556-276X-9-79	biosynthesis	Single	No	25	?	No	No	No	Stirring	?	12	?	AgNO3	?	?	5	mM	Silk sericin from Bombyx mori	Biomolecule	Protein	organic	Silk sericin from Bombyx mori	Biomolecule	Protein	organic	5	mg/mL	?	?	?	?	5	mg/mL	reducing;other;precursor	BEA	?	?	?	15	?	?	?	UV-Vis	Perkin-Elmer LAMBDA 25	no	no
Aramwit et al, Green synthesis of silk sericin-capped silver nanoparticles and their potent anti-bacterial activity, Nanoscale Research Letters 2014, 9:79	Aramwit	2014	10.1186/1556-276X-9-79	biosynthesis	Single	No	25	?	No	No	No	Stirring	?	12	?	AgNO3	?	?	5	mM	Silk sericin from Bombyx mori	Biomolecule	Protein	organic	Silk sericin from Bombyx mori	Biomolecule	Protein	organic	5	mg/mL	?	?	?	?	5	mg/mL	reducing;other;precursor	BEA	?	?	?	15	?	?	?	UV-Vis	Perkin-Elmer LAMBDA 25	no	no
Aramwit et al, Green synthesis of silk sericin-capped silver nanoparticles and their potent anti-bacterial activity, Nanoscale Research Letters 2014, 9:79	Aramwit	2014	10.1186/1556-276X-9-79	biosynthesis	Single	No	25	?	No	No	No	Stirring	?	12	?	AgNO3	?	?	5	mM	Silk sericin from Bombyx mori	Biomolecule	Protein	organic	Silk sericin from Bombyx mori	Biomolecule	Protein	organic	5	mg/mL	?	?	?	?	5	mg/mL	reducing;other;precursor	BEA	?	?	?	15	?	?	?	UV-Vis	Perkin-Elmer LAMBDA 25	no	no
Aramwit et al, Green synthesis of silk sericin-capped silver nanoparticles and their potent anti-bacterial activity, Nanoscale Research Letters 2014, 9:79	Aramwit	2014	10.1186/1556-276X-9-79	biosynthesis	Single	No	25	?	No	No	No	Stirring	?	12	?	AgNO3	?	?	5	mM	Silk sericin from Bombyx mori	Biomolecule	Protein	organic	Silk sericin from Bombyx mori	Biomolecule	Protein	organic	5	mg/mL	?	?	?	?	5	mg/mL	reducing;other;precursor	BEA	?	?	?	15	?	?	?	UV-Vis	Perkin-Elmer LAMBDA 25	no	no
Aramwit et al, Green synthesis of silk sericin-capped silver nanoparticles and their potent anti-bacterial activity, Nanoscale Research Letters 2014, 9:79	Aramwit	2014	10.1186/1556-276X-9-79	biosynthesis	Single	No	25	?	No	No	No	Stirring	?	12	?	AgNO3	?	?	5	mM	Silk sericin from Bombyx mori	Biomolecule	Protein	organic	Silk sericin from Bombyx mori	Biomolecule	Protein	organic	10	mg/mL	?	?	?	?	10	mg/mL	reducing;other;precursor	BEA	?	?	?	13.2	?	?	?	UV-Vis	Perkin-Elmer LAMBDA 25	no	no
Aramwit et al, Green synthesis of silk sericin-capped silver nanoparticles and their potent anti-bacterial activity, Nanoscale Research Letters 2014, 9:79	Aramwit	2014	10.1186/1556-276X-9-79	biosynthesis	Single	No	25	?	No	No	No	Stirring	?	12	?	AgNO3	?	?	5	mM	Silk sericin from Bombyx mori	Biomolecule	Protein	organic	Silk sericin from Bombyx mori	Biomolecule	Protein	organic	15	mg/mL	?	?	?	?	15	mg/mL	reducing;other;precursor	BEA	?	?	?	25.2	?	?	?	UV-Vis	Perkin-Elmer LAMBDA 25	no	no
Aramwit et al, Green synthesis of silk sericin-capped silver nanoparticles and their potent anti-bacterial activity, Nanoscale Research Letters 2014, 9:79	Aramwit	2014	10.1186/1556-276X-9-79	biosynthesis	Single	No	25	?	No	No	No	Stirring	?	12	?	AgNO3	?	?	5	mM	Silk sericin from Bombyx mori	Biomolecule	Protein	organic	Silk sericin from Bombyx mori	Biomolecule	Protein	organic	20	mg/mL	?	?	?	?	20	mg/mL	reducing;other;precursor	BEA	?	?	?	?	?	?	?	?	?	no	no
Aramwit et al, Green synthesis of silk sericin-capped silver nanoparticles and their potent anti-bacterial activity, Nanoscale Research Letters 2014, 9:79	Aramwit	2014	10.1186/1556-276X-9-79	biosynthesis	Single	No	25	?	No	No	No	Stirring	?	12	?	AgNO3	?	?	10	mM	Silk sericin from Bombyx mori	Biomolecule	Protein	organic	Silk sericin from Bombyx mori	Biomolecule	Protein	organic	5	mg/mL	?	?	?	?	5	mg/mL	reducing;other;precursor	BEA	?	?	?	8.8	?	?	?	UV-Vis	Perkin-Elmer LAMBDA 25	no	no
Aramwit et al, Green synthesis of silk sericin-capped silver nanoparticles and their potent anti-bacterial activity, Nanoscale Research Letters 2014, 9:79	Aramwit	2014	10.1186/1556-276X-9-79	biosynthesis	Single	No	25	?	No	No	No	Stirring	?	12	?	AgNO3	?	?	10	mM	Silk sericin from Bombyx mori	Biomolecule	Protein	organic	Silk sericin from Bombyx mori	Biomolecule	Protein	organic	10	mg/mL	?	?	?	?	10	mg/mL	reducing;other;precursor	BEA	?	?	?	9.3	?	?	?	UV-Vis	Perkin-Elmer LAMBDA 25	no	no
Asharani et al, Investigations on the Structural Damage in Human Erythrocytes Exposed to Silver, Gold, and Platinum Nanoparticles, Adv. Funct. Mater. 2010, 20, 1233–1242	Asharani	2010	10.1002/adfm.200901846	wet chemical	Single	No	25	?	No	No	No	Stirring	?	2	?	AgNO3	?	?	1	mM	PVA	Biopolymer	Biopolymer	organic	NaBH4	chemical	Inorganic chemical	inorganic	20	mg/mL	?	?	0.005	g	?	?	precursor;reducing	AB	?	?	?	?	5.47	%wt	?	ICP-OES	Perkin Elmer Optima 5300 DV	washing;dried	centrifugation;lyophilization
Asharani et al, Investigations on the Structural Damage in Human Erythrocytes Exposed to Silver, Gold, and Platinum Nanoparticles, Adv. Funct. Mater. 2010, 20, 1233–1242	Asharani	2010	10.1002/adfm.200901846	wet chemical	Single	No	25	?	No	No	No	Stirring	?	2	?	AgNO3	?	?	1	mM	PVA	Biopolymer	Biopolymer	organic	NaBH4	chemical	Inorganic chemical	inorganic	20	mg/mL	?	?	0.005	g	?	?	precursor;reducing	AB	?	?	?	?	5.47	%wt	?	ICP-OES	Perkin Elmer Optima 5300 DV	washing;dried	centrifugation;lyophilization
Asharani et al, Investigations on the Structural Damage in Human Erythrocytes Exposed to Silver, Gold, and Platinum Nanoparticles, Adv. Funct. Mater. 2010, 20, 1233–1242	Asharani	2010	10.1002/adfm.200901846	wet chemical	Single	No	25	?	No	No	No	Stirring	?	2	?	AgNO3	?	?	1	mM	PVA	Biopolymer	Biopolymer	organic	NaBH4	chemical	Inorganic chemical	inorganic	20	mg/mL	?	?	0.005	g	?	?	precursor;reducing	AB	?	?	?	?	5.47	%wt	?	ICP-OES	Perkin Elmer Optima 5300 DV	washing;dried	centrifugation;lyophilization
Asharani et al, Investigations on the Structural Damage in Human Erythrocytes Exposed to Silver, Gold, and Platinum Nanoparticles, Adv. Funct. Mater. 2010, 20, 1233–1242	Asharani	2010	10.1002/adfm.200901846	wet chemical	Single	No	25	?	No	No	No	Stirring	?	2	?	AgNO3	?	?	1	mM	PVA	Biopolymer	Biopolymer	organic	NaBH4	chemical	Inorganic chemical	inorganic	20	mg/mL	?	?	0.005	g	?	?	precursor;reducing	AB	?	?	?	?	5.47	%wt	?	ICP-OES	Perkin Elmer Optima 5300 DV	washing;dried	centrifugation;lyophilization
Asharani et al, Investigations on the Structural Damage in Human Erythrocytes Exposed to Silver, Gold, and Platinum Nanoparticles, Adv. Funct. Mater. 2010, 20, 1233–1242	Asharani	2010	10.1002/adfm.200901846	wet chemical	Single	No	25	?	No	No	No	No	?	?	?	AgNO3	?	?	1	mM	Starch	biopolymer	Biopolymer	organic	?	?	?	?	?	?	?	?	?	?	?	?	?	?	?	?	?	?	10	%wt	?	ICP-OES	Perkin Elmer Optima 5300 DV	washing;dried	centrifugation;lyophilization
Asharani et al, Investigations on the Structural Damage in Human Erythrocytes Exposed to Silver, Gold, and Platinum Nanoparticles, Adv. Funct. Mater. 2010, 20, 1233–1242	Asharani	2010	10.1002/adfm.200901846	wet chemical	Single	No	25	?	No	No	No	No	?	?	?	AgNO3	?	?	1	mM	Starch	biopolymer	Biopolymer	organic	?	?	?	?	?	?	?	?	?	?	?	?	?	?	?	?	?	?	10	%wt	?	ICP-OES	Perkin Elmer Optima 5300 DV	washing;dried	centrifugation;lyophilization
Asharani et al, Investigations on the Structural Damage in Human Erythrocytes Exposed to Silver, Gold, and Platinum Nanoparticles, Adv. Funct. Mater. 2010, 20, 1233–1242	Asharani	2010	10.1002/adfm.200901846	wet chemical	Single	No	25	?	No	No	No	No	?	?	?	AgNO3	?	?	1	mM	Starch	biopolymer	Biopolymer	organic	?	?	?	?	?	?	?	?	?	?	?	?	?	?	?	?	?	?	10	%wt	?	ICP-OES	Perkin Elmer Optima 5300 DV	washing;dried	centrifugation;lyophilization
Asharani et al, Investigations on the Structural Damage in Human Erythrocytes Exposed to Silver, Gold, and Platinum Nanoparticles, Adv. Funct. Mater. 2010, 20, 1233–1242	Asharani	2010	10.1002/adfm.200901846	wet chemical	Single	No	25	?	No	No	No	No	?	?	?	AgNO3	?	?	1	mM	Starch	biopolymer	Biopolymer	organic	?	?	?	?	?	?	?	?	?	?	?	?	?	?	?	?	?	?	10	%wt	?	ICP-OES	Perkin Elmer Optima 5300 DV	washing;dried	centrifugation;lyophilization
Ashrafi et al, Antimicrobial effect of chitosan–silver–copper nanocomposite on Candida albicans, Journal of Nanostructure in Chemistry (2020) 10:87–95	Ashrafi	2020	https://doi.org/10.1007/s40097-020-00331-3	wet chemical	Single	No	25	?	No	No	No	Magnetic	5000	0.5	100	AgNO3	Merck	?	30	mM	?	?	?	?	NaBH4	chemical	Inorganic chemical	inorganic	?	?	?	?	?	?	?	?	precursor;reducing	AB	?	?	?	?	?	?	?	?	?	no	no
Aziz et al, Facile Algae-Derived Route to Biogenic Silver Nanoparticles: Synthesis, Antibacterial, and Photocatalytic Properties, Langmuir 2015, 31, 11605−11612	Aziz	2015	10.1021/acs.langmuir.5b03081	phytosynthesis	single	Incubator	28	?	No	No	No	No	0	72	100	AgNO3	Sigma Aldrich	?	1	mM	Acqueous cells extract of Chlorella pyrenoidosa (NCIM 2738) biomass	algae extract	Algal extract	organic	Acqueous cells extract of Chlorella pyrenoidosa (NCIM 2738) biomass	algae extract	Algal extract	organic	?	?	?	?	10	mL	?	?	precursor;reducing	AB	?	?	?	?	?	?	?	?	?	washed	centrifugation
Aziz et al, Facile Algae-Derived Route to Biogenic Silver Nanoparticles: Synthesis, Antibacterial, and Photocatalytic Properties, Langmuir 2015, 31, 11605−11612	Aziz	2015	10.1021/acs.langmuir.5b03081	phytosynthesis	single	Incubator	28	?	No	No	No	No	0	72	100	AgNO3	Sigma Aldrich	?	1	mM	Acqueous cells extract of Chlorella pyrenoidosa (NCIM 2738) biomass	algae extract	Algal extract	organic	Acqueous cells extract of Chlorella pyrenoidosa (NCIM 2738) biomass	algae extract	Algal extract	organic	?	?	?	?	10	mL	?	?	precursor;reducing	AB	?	?	?	?	?	?	?	?	?	washed	centrifugation
Aziz et al, Facile Algae-Derived Route to Biogenic Silver Nanoparticles: Synthesis, Antibacterial, and Photocatalytic Properties, Langmuir 2015, 31, 11605−11612	Aziz	2015	10.1021/acs.langmuir.5b03081	phytosynthesis	single	Incubator	28	?	No	No	No	No	0	72	100	AgNO3	Sigma Aldrich	?	1	mM	Acqueous cells extract of Chlorella pyrenoidosa (NCIM 2738) biomass	algae extract	Algal extract	organic	Acqueous cells extract of Chlorella pyrenoidosa (NCIM 2738) biomass	algae extract	Algal extract	organic	?	?	?	?	10	mL	?	?	precursor;reducing	AB	?	?	?	?	?	?	?	?	?	washed	centrifugation
Aziz et al, Facile Algae-Derived Route to Biogenic Silver Nanoparticles: Synthesis, Antibacterial, and Photocatalytic Properties, Langmuir 2015, 31, 11605−11612	Aziz	2015	10.1021/acs.langmuir.5b03081	phytosynthesis	single	Incubator	28	?	No	No	No	No	0	72	100	AgNO3	Sigma Aldrich	?	1	mM	Acqueous cells extract of Chlorella pyrenoidosa (NCIM 2738) biomass	algae extract	Algal extract	organic	Acqueous cells extract of Chlorella pyrenoidosa (NCIM 2738) biomass	algae extract	Algal extract	organic	?	?	?	?	10	mL	?	?	precursor;reducing	AB	?	?	?	?	?	?	?	?	?	washed	centrifugation
Aziz et al, Facile Algae-Derived Route to Biogenic Silver Nanoparticles: Synthesis, Antibacterial, and Photocatalytic Properties, Langmuir 2015, 31, 11605−11612	Aziz	2015	10.1021/acs.langmuir.5b03081	phytosynthesis	single	Incubator	28	?	No	No	No	No	0	72	100	AgNO3	Sigma Aldrich	?	1	mM	Acqueous cells extract of Chlorella pyrenoidosa (NCIM 2738) biomass	algae extract	Algal extract	organic	Acqueous cells extract of Chlorella pyrenoidosa (NCIM 2738) biomass	algae extract	Algal extract	organic	?	?	?	?	10	mL	?	?	precursor;reducing	AB	?	?	?	?	?	?	?	?	?	washed	centrifugation
Aziz et al, Facile Algae-Derived Route to Biogenic Silver Nanoparticles: Synthesis, Antibacterial, and Photocatalytic Properties, Langmuir 2015, 31, 11605−11612	Aziz	2015	10.1021/acs.langmuir.5b03081	phytosynthesis	single	Incubator	28	?	No	No	No	No	0	72	100	AgNO3	Sigma Aldrich	?	1	mM	Acqueous cells extract of Chlorella pyrenoidosa (NCIM 2738) biomass	algae extract	Algal extract	organic	Acqueous cells extract of Chlorella pyrenoidosa (NCIM 2738) biomass	algae extract	Algal extract	organic	?	?	?	?	10	mL	?	?	precursor;reducing	AB	?	?	?	?	?	?	?	?	?	washed	centrifugation
Aziz et al, Facile Algae-Derived Route to Biogenic Silver Nanoparticles: Synthesis, Antibacterial, and Photocatalytic Properties, Langmuir 2015, 31, 11605−11612	Aziz	2015	10.1021/acs.langmuir.5b03081	phytosynthesis	single	Incubator	28	?	No	No	No	No	0	72	100	AgNO3	Sigma Aldrich	?	1	mM	Acqueous cells extract of Chlorella pyrenoidosa (NCIM 2738) biomass	algae extract	Algal extract	organic	Acqueous cells extract of Chlorella pyrenoidosa (NCIM 2738) biomass	algae extract	Algal extract	organic	?	?	?	?	10	mL	?	?	precursor;reducing	AB	?	?	?	?	?	?	?	?	?	washed	centrifugation
Aziz et al, Facile Algae-Derived Route to Biogenic Silver Nanoparticles: Synthesis, Antibacterial, and Photocatalytic Properties, Langmuir 2015, 31, 11605−11612	Aziz	2015	10.1021/acs.langmuir.5b03081	phytosynthesis	single	Incubator	28	?	No	No	No	No	0	72	100	AgNO3	Sigma Aldrich	?	1	mM	Acqueous cells extract of Chlorella pyrenoidosa (NCIM 2738) biomass	algae extract	Algal extract	organic	Acqueous cells extract of Chlorella pyrenoidosa (NCIM 2738) biomass	algae extract	Algal extract	organic	?	?	?	?	10	mL	?	?	precursor;reducing	AB	?	?	?	?	?	?	?	?	?	washed	centrifugation
Aziz et al, Facile Algae-Derived Route to Biogenic Silver Nanoparticles: Synthesis, Antibacterial, and Photocatalytic Properties, Langmuir 2015, 31, 11605−11612	Aziz	2015	10.1021/acs.langmuir.5b03081	phytosynthesis	single	Incubator	28	?	No	No	No	No	0	72	100	AgNO3	Sigma Aldrich	?	1	mM	Acqueous cells extract of Chlorella pyrenoidosa (NCIM 2738) biomass	algae extract	Algal extract	organic	Acqueous cells extract of Chlorella pyrenoidosa (NCIM 2738) biomass	algae extract	Algal extract	organic	?	?	?	?	10	mL	?	?	precursor;reducing	AB	?	?	?	?	?	?	?	?	?	washed	centrifugation
Aziz et al, Facile Algae-Derived Route to Biogenic Silver Nanoparticles: Synthesis, Antibacterial, and Photocatalytic Properties, Langmuir 2015, 31, 11605−11612	Aziz	2015	10.1021/acs.langmuir.5b03081	phytosynthesis	single	Incubator	28	?	No	No	No	No	0	72	100	AgNO3	Sigma Aldrich	?	1	mM	Acqueous cells extract of Chlorella pyrenoidosa (NCIM 2738) biomass	algae extract	Algal extract	organic	Acqueous cells extract of Chlorella pyrenoidosa (NCIM 2738) biomass	algae extract	Algal extract	organic	?	?	?	?	10	mL	?	?	precursor;reducing	AB	?	?	?	?	?	?	?	?	?	washed	centrifugation
Aziz et al, Facile Algae-Derived Route to Biogenic Silver Nanoparticles: Synthesis, Antibacterial, and Photocatalytic Properties, Langmuir 2015, 31, 11605−11612	Aziz	2015	10.1021/acs.langmuir.5b03081	phytosynthesis	single	Incubator	28	?	No	No	No	No	0	72	100	AgNO3	Sigma Aldrich	?	1	mM	Acqueous cells extract of Chlorella pyrenoidosa (NCIM 2738) biomass	algae extract	Algal extract	organic	Acqueous cells extract of Chlorella pyrenoidosa (NCIM 2738) biomass	algae extract	Algal extract	organic	?	?	?	?	10	mL	?	?	precursor;reducing	AB	?	?	?	?	?	?	?	?	?	washed	centrifugation
Aziz et al, Facile Algae-Derived Route to Biogenic Silver Nanoparticles: Synthesis, Antibacterial, and Photocatalytic Properties, Langmuir 2015, 31, 11605−11612	Aziz	2015	10.1021/acs.langmuir.5b03081	phytosynthesis	single	Incubator	28	?	No	No	No	No	0	72	100	AgNO3	Sigma Aldrich	?	1	mM	Acqueous cells extract of Chlorella pyrenoidosa (NCIM 2738) biomass	algae extract	Algal extract	organic	Acqueous cells extract of Chlorella pyrenoidosa (NCIM 2738) biomass	algae extract	Algal extract	organic	?	?	?	?	10	mL	?	?	precursor;reducing	AB	?	?	?	?	?	?	?	?	?	washed	centrifugation
Aziz et al, Facile Algae-Derived Route to Biogenic Silver Nanoparticles: Synthesis, Antibacterial, and Photocatalytic Properties, Langmuir 2015, 31, 11605−11612	Aziz	2015	10.1021/acs.langmuir.5b03081	phytosynthesis	single	Incubator	28	?	No	No	No	No	0	72	100	AgNO3	Sigma Aldrich	?	1	mM	Acqueous cells extract of Chlorella pyrenoidosa (NCIM 2738) biomass	algae extract	Algal extract	organic	Acqueous cells extract of Chlorella pyrenoidosa (NCIM 2738) biomass	algae extract	Algal extract	organic	?	?	?	?	10	mL	?	?	precursor;reducing	AB	?	?	?	?	?	?	?	?	?	washed	centrifugation
Aziz et al, Facile Algae-Derived Route to Biogenic Silver Nanoparticles: Synthesis, Antibacterial, and Photocatalytic Properties, Langmuir 2015, 31, 11605−11612	Aziz	2015	10.1021/acs.langmuir.5b03081	phytosynthesis	single	Incubator	28	?	No	No	No	No	0	72	100	AgNO3	Sigma Aldrich	?	1	mM	Acqueous cells extract of Chlorella pyrenoidosa (NCIM 2738) biomass	algae extract	Algal extract	organic	Acqueous cells extract of Chlorella pyrenoidosa (NCIM 2738) biomass	algae extract	Algal extract	organic	?	?	?	?	10	mL	?	?	precursor;reducing	AB	?	?	?	?	?	?	?	?	?	washed	centrifugation
Aziz et al, Facile Algae-Derived Route to Biogenic Silver Nanoparticles: Synthesis, Antibacterial, and Photocatalytic Properties, Langmuir 2015, 31, 11605−11612	Aziz	2015	10.1021/acs.langmuir.5b03081	phytosynthesis	single	Incubator	28	?	No	No	No	No	0	72	100	AgNO3	Sigma Aldrich	?	1	mM	Acqueous cells extract of Chlorella pyrenoidosa (NCIM 2738) biomass	algae extract	Algal extract	organic	Acqueous cells extract of Chlorella pyrenoidosa (NCIM 2738) biomass	algae extract	Algal extract	organic	?	?	?	?	10	mL	?	?	precursor;reducing	AB	?	?	?	?	?	?	?	?	?	washed	centrifugation
Aziz et al, Facile Algae-Derived Route to Biogenic Silver Nanoparticles: Synthesis, Antibacterial, and Photocatalytic Properties, Langmuir 2015, 31, 11605−11612	Aziz	2015	10.1021/acs.langmuir.5b03081	phytosynthesis	single	Incubator	28	?	No	No	No	No	0	72	100	AgNO3	Sigma Aldrich	?	1	mM	Acqueous cells extract of Chlorella pyrenoidosa (NCIM 2738) biomass	algae extract	Algal extract	organic	Acqueous cells extract of Chlorella pyrenoidosa (NCIM 2738) biomass	algae extract	Algal extract	organic	?	?	?	?	10	mL	?	?	precursor;reducing	AB	?	?	?	?	?	?	?	?	?	washed	centrifugation
Aziz et al, Facile Algae-Derived Route to Biogenic Silver Nanoparticles: Synthesis, Antibacterial, and Photocatalytic Properties, Langmuir 2015, 31, 11605−11612	Aziz	2015	10.1021/acs.langmuir.5b03081	phytosynthesis	single	Incubator	28	?	No	No	No	No	0	72	100	AgNO3	Sigma Aldrich	?	1	mM	Acqueous cells extract of Chlorella pyrenoidosa (NCIM 2738) biomass	algae extract	Algal extract	organic	Acqueous cells extract of Chlorella pyrenoidosa (NCIM 2738) biomass	algae extract	Algal extract	organic	?	?	?	?	10	mL	?	?	precursor;reducing	AB	?	?	?	?	?	?	?	?	?	washed	centrifugation
Aziz et al, Facile Algae-Derived Route to Biogenic Silver Nanoparticles: Synthesis, Antibacterial, and Photocatalytic Properties, Langmuir 2015, 31, 11605−11612	Aziz	2015	10.1021/acs.langmuir.5b03081	phytosynthesis	single	Incubator	28	?	No	No	No	No	0	72	100	AgNO3	Sigma Aldrich	?	1	mM	Acqueous cells extract of Chlorella pyrenoidosa (NCIM 2738) biomass	algae extract	Algal extract	organic	Acqueous cells extract of Chlorella pyrenoidosa (NCIM 2738) biomass	algae extract	Algal extract	organic	?	?	?	?	10	mL	?	?	precursor;reducing	AB	?	?	?	?	?	?	?	?	?	washed	centrifugation
Baker et al, Potentially Bioactive Fungus Mediated Silver Nanoparticles, Nanomaterials 2021, 11, 3227	Baker	2021	https://doi.org/10.3390/nano11123227	micosynthesis	single	Incubator	40	?	No	No	No	No	0	168	3	AgNO3	Sigma and Hi-Media Mumbai	?	1	mM	Acqueous extraxt of Alternaria sp. with NCBI Accession number: MT982648	fungal extract	Fungal extract	organic	Acqueous extraxt of Alternaria sp. with NCBI Accession number: MT982648	fungal extract	Fungal extract	organic	0.333	mg/mL	?	?	?	?	0.333	mg/mL	reducing;precursor	BA	?	?	?	?	?	?	?	?	?	washed	50% ethanol washing
Baker et al, Potentially Bioactive Fungus Mediated Silver Nanoparticles, Nanomaterials 2021, 11, 3227	Baker	2021	https://doi.org/10.3390/nano11123227	micosynthesis	single	Incubator	40	?	No	No	No	No	0	168	3	AgNO3	Sigma and Hi-Media Mumbai	?	1	mM	Acqueous extraxt of Alternaria sp. with NCBI Accession number: MT982648	fungal extract	Fungal extract	organic	Acqueous extraxt of Alternaria sp. with NCBI Accession number: MT982648	fungal extract	Fungal extract	organic	0.333	mg/mL	?	?	?	?	0.333	mg/mL	reducing;precursor	BA	?	?	?	?	?	?	?	?	?	washed	50% ethanol washing
Baker et al, Potentially Bioactive Fungus Mediated Silver Nanoparticles, Nanomaterials 2021, 11, 3227	Baker	2021	https://doi.org/10.3390/nano11123227	micosynthesis	single	Incubator	40	?	No	No	No	No	0	168	3	AgNO3	Sigma and Hi-Media Mumbai	?	1	mM	Acqueous extraxt of Alternaria sp. with NCBI Accession number: MT982648	fungal extract	Fungal extract	organic	Acqueous extraxt of Alternaria sp. with NCBI Accession number: MT982648	fungal extract	Fungal extract	organic	0.333	mg/mL	?	?	?	?	0.333	mg/mL	reducing;precursor	BA	?	?	?	?	?	?	?	?	?	washed	50% ethanol washing
Baker et al, Potentially Bioactive Fungus Mediated Silver Nanoparticles, Nanomaterials 2021, 11, 3227	Baker	2021	https://doi.org/10.3390/nano11123227	micosynthesis	single	Incubator	40	?	No	No	No	No	0	168	3	AgNO3	Sigma and Hi-Media Mumbai	?	1	mM	Acqueous extraxt of Alternaria sp. with NCBI Accession number: MT982648	fungal extract	Fungal extract	organic	Acqueous extraxt of Alternaria sp. with NCBI Accession number: MT982648	fungal extract	Fungal extract	organic	0.333	mg/mL	?	?	?	?	0.333	mg/mL	reducing;precursor	BA	?	?	?	?	?	?	?	?	?	washed	50% ethanol washing
Baker et al, Potentially Bioactive Fungus Mediated Silver Nanoparticles, Nanomaterials 2021, 11, 3227	Baker	2021	https://doi.org/10.3390/nano11123227	micosynthesis	single	Incubator	40	?	No	No	No	No	0	168	3	AgNO3	Sigma and Hi-Media Mumbai	?	1	mM	Acqueous extraxt of Alternaria sp. with NCBI Accession number: MT982648	fungal extract	Fungal extract	organic	Acqueous extraxt of Alternaria sp. with NCBI Accession number: MT982648	fungal extract	Fungal extract	organic	0.333	mg/mL	?	?	?	?	0.333	mg/mL	reducing;precursor	BA	?	?	?	?	?	?	?	?	?	washed	50% ethanol washing
Baker et al, Potentially Bioactive Fungus Mediated Silver Nanoparticles, Nanomaterials 2021, 11, 3227	Baker	2021	https://doi.org/10.3390/nano11123227	micosynthesis	single	Incubator	40	?	No	No	No	No	0	168	3	AgNO3	Sigma and Hi-Media Mumbai	?	1	mM	Acqueous extraxt of Alternaria sp. with NCBI Accession number: MT982648	fungal extract	Fungal extract	organic	Acqueous extraxt of Alternaria sp. with NCBI Accession number: MT982648	fungal extract	Fungal extract	organic	0.333	mg/mL	?	?	?	?	0.333	mg/mL	reducing;precursor	BA	?	?	?	?	?	?	?	?	?	washed	50% ethanol washing
Baker et al, Potentially Bioactive Fungus Mediated Silver Nanoparticles, Nanomaterials 2021, 11, 3227	Baker	2021	https://doi.org/10.3390/nano11123227	micosynthesis	single	Incubator	40	?	No	No	No	No	0	168	3	AgNO3	Sigma and Hi-Media Mumbai	?	1	mM	Acqueous extraxt of Alternaria sp. with NCBI Accession number: MT982648	fungal extract	Fungal extract	organic	Acqueous extraxt of Alternaria sp. with NCBI Accession number: MT982648	fungal extract	Fungal extract	organic	0.333	mg/mL	?	?	?	?	0.333	mg/mL	reducing;precursor	BA	?	?	?	?	?	?	?	?	?	washed	50% ethanol washing
Baker et al, Potentially Bioactive Fungus Mediated Silver Nanoparticles, Nanomaterials 2021, 11, 3227	Baker	2021	https://doi.org/10.3390/nano11123227	micosynthesis	single	Incubator	40	?	No	No	No	No	0	168	3	AgNO3	Sigma and Hi-Media Mumbai	?	1	mM	Acqueous extraxt of Alternaria sp. with NCBI Accession number: MT982648	fungal extract	Fungal extract	organic	Acqueous extraxt of Alternaria sp. with NCBI Accession number: MT982648	fungal extract	Fungal extract	organic	0.333	mg/mL	?	?	?	?	0.333	mg/mL	reducing;precursor	BA	?	?	?	?	?	?	?	?	?	washed	50% ethanol washing
Baker et al, Potentially Bioactive Fungus Mediated Silver Nanoparticles, Nanomaterials 2021, 11, 3227	Baker	2021	https://doi.org/10.3390/nano11123227	micosynthesis	single	Incubator	40	?	No	No	No	No	0	168	3	AgNO3	Sigma and Hi-Media Mumbai	?	1	mM	Acqueous extraxt of Alternaria sp. with NCBI Accession number: MT982648	fungal extract	Fungal extract	organic	Acqueous extraxt of Alternaria sp. with NCBI Accession number: MT982648	fungal extract	Fungal extract	organic	0.333	mg/mL	?	?	?	?	0.333	mg/mL	reducing;precursor	BA	?	?	?	?	?	?	?	?	?	washed	50% ethanol washing
Baker et al, Potentially Bioactive Fungus Mediated Silver Nanoparticles, Nanomaterials 2021, 11, 3227	Baker	2021	https://doi.org/10.3390/nano11123227	micosynthesis	single	Incubator	40	?	No	No	No	No	0	168	3	AgNO3	Sigma and Hi-Media Mumbai	?	1	mM	Acqueous extraxt of Alternaria sp. with NCBI Accession number: MT982648	fungal extract	Fungal extract	organic	Acqueous extraxt of Alternaria sp. with NCBI Accession number: MT982648	fungal extract	Fungal extract	organic	0.333	mg/mL	?	?	?	?	0.333	mg/mL	reducing;precursor	BA	?	?	?	?	?	?	?	?	?	washed	50% ethanol washing
Baker et al, Potentially Bioactive Fungus Mediated Silver Nanoparticles, Nanomaterials 2021, 11, 3227	Baker	2021	https://doi.org/10.3390/nano11123227	micosynthesis	single	Incubator	40	?	No	No	No	No	0	168	3	AgNO3	Sigma and Hi-Media Mumbai	?	1	mM	Acqueous extraxt of Alternaria sp. with NCBI Accession number: MT982648	fungal extract	Fungal extract	organic	Acqueous extraxt of Alternaria sp. with NCBI Accession number: MT982648	fungal extract	Fungal extract	organic	0.333	mg/mL	?	?	?	?	0.333	mg/mL	reducing;precursor	BA	?	?	?	?	?	?	?	?	?	washed	50% ethanol washing
Baker et al, Potentially Bioactive Fungus Mediated Silver Nanoparticles, Nanomaterials 2021, 11, 3227	Baker	2021	https://doi.org/10.3390/nano11123227	micosynthesis	single	Incubator	40	?	No	No	No	No	0	168	3	AgNO3	Sigma and Hi-Media Mumbai	?	1	mM	Acqueous extraxt of Alternaria sp. with NCBI Accession number: MT982648	fungal extract	Fungal extract	organic	Acqueous extraxt of Alternaria sp. with NCBI Accession number: MT982648	fungal extract	Fungal extract	organic	0.333	mg/mL	?	?	?	?	0.333	mg/mL	reducing;precursor	BA	?	?	?	?	?	?	?	?	?	washed	50% ethanol washing
Baker et al, Potentially Bioactive Fungus Mediated Silver Nanoparticles, Nanomaterials 2021, 11, 3227	Baker	2021	https://doi.org/10.3390/nano11123227	micosynthesis	single	Incubator	40	?	No	No	No	No	0	168	3	AgNO3	Sigma and Hi-Media Mumbai	?	1	mM	Acqueous extraxt of Alternaria sp. with NCBI Accession number: MT982648	fungal extract	Fungal extract	organic	Acqueous extraxt of Alternaria sp. with NCBI Accession number: MT982648	fungal extract	Fungal extract	organic	0.333	mg/mL	?	?	?	?	0.333	mg/mL	reducing;precursor	BA	?	?	?	?	?	?	?	?	?	washed	50% ethanol washing
Baker et al, Potentially Bioactive Fungus Mediated Silver Nanoparticles, Nanomaterials 2021, 11, 3227	Baker	2021	https://doi.org/10.3390/nano11123227	micosynthesis	single	Incubator	40	?	No	No	No	No	0	168	3	AgNO3	Sigma and Hi-Media Mumbai	?	1	mM	Acqueous extraxt of Alternaria sp. with NCBI Accession number: MT982648	fungal extract	Fungal extract	organic	Acqueous extraxt of Alternaria sp. with NCBI Accession number: MT982648	fungal extract	Fungal extract	organic	0.333	mg/mL	?	?	?	?	0.333	mg/mL	reducing;precursor	BA	?	?	?	?	?	?	?	?	?	washed	50% ethanol washing
Baker et al, Potentially Bioactive Fungus Mediated Silver Nanoparticles, Nanomaterials 2021, 11, 3227	Baker	2021	https://doi.org/10.3390/nano11123227	micosynthesis	single	Incubator	40	?	No	No	No	No	0	168	3	AgNO3	Sigma and Hi-Media Mumbai	?	1	mM	Acqueous extraxt of Alternaria sp. with NCBI Accession number: MT982648	fungal extract	Fungal extract	organic	Acqueous extraxt of Alternaria sp. with NCBI Accession number: MT982648	fungal extract	Fungal extract	organic	0.333	mg/mL	?	?	?	?	0.333	mg/mL	reducing;precursor	BA	?	?	?	?	?	?	?	?	?	washed	50% ethanol washing
Baker et al, Potentially Bioactive Fungus Mediated Silver Nanoparticles, Nanomaterials 2021, 11, 3227	Baker	2021	https://doi.org/10.3390/nano11123227	micosynthesis	single	Incubator	40	?	No	No	No	No	0	168	3	AgNO3	Sigma and Hi-Media Mumbai	?	1	mM	Acqueous extraxt of Alternaria sp. with NCBI Accession number: MT982648	fungal extract	Fungal extract	organic	Acqueous extraxt of Alternaria sp. with NCBI Accession number: MT982648	fungal extract	Fungal extract	organic	0.333	mg/mL	?	?	?	?	0.333	mg/mL	reducing;precursor	BA	?	?	?	?	?	?	?	?	?	washed	50% ethanol washing
Baker et al, Potentially Bioactive Fungus Mediated Silver Nanoparticles, Nanomaterials 2021, 11, 3227	Baker	2021	https://doi.org/10.3390/nano11123227	micosynthesis	single	Incubator	40	?	No	No	No	No	0	168	3	AgNO3	Sigma and Hi-Media Mumbai	?	1	mM	Acqueous extraxt of Alternaria sp. with NCBI Accession number: MT982648	fungal extract	Fungal extract	organic	Acqueous extraxt of Alternaria sp. with NCBI Accession number: MT982648	fungal extract	Fungal extract	organic	0.333	mg/mL	?	?	?	?	0.333	mg/mL	reducing;precursor	BA	?	?	?	?	?	?	?	?	?	washed	50% ethanol washing
Baker et al, Potentially Bioactive Fungus Mediated Silver Nanoparticles, Nanomaterials 2021, 11, 3227	Baker	2021	https://doi.org/10.3390/nano11123227	micosynthesis	single	Incubator	40	?	No	No	No	No	0	168	3	AgNO3	Sigma and Hi-Media Mumbai	?	1	mM	Acqueous extraxt of Alternaria sp. with NCBI Accession number: MT982648	fungal extract	Fungal extract	organic	Acqueous extraxt of Alternaria sp. with NCBI Accession number: MT982648	fungal extract	Fungal extract	organic	0.333	mg/mL	?	?	?	?	0.333	mg/mL	reducing;precursor	BA	?	?	?	?	?	?	?	?	?	washed	50% ethanol washing
Baker et al, Potentially Bioactive Fungus Mediated Silver Nanoparticles, Nanomaterials 2021, 11, 3227	Baker	2021	https://doi.org/10.3390/nano11123227	micosynthesis	single	Incubator	40	?	No	No	No	No	0	168	3	AgNO3	Sigma and Hi-Media Mumbai	?	1	mM	Acqueous extraxt of Alternaria sp. with NCBI Accession number: MT982648	fungal extract	Fungal extract	organic	Acqueous extraxt of Alternaria sp. with NCBI Accession number: MT982648	fungal extract	Fungal extract	organic	0.333	mg/mL	?	?	?	?	0.333	mg/mL	reducing;precursor	BA	?	?	?	?	?	?	?	?	?	washed	50% ethanol washing
Baker et al, Potentially Bioactive Fungus Mediated Silver Nanoparticles, Nanomaterials 2021, 11, 3227	Baker	2021	https://doi.org/10.3390/nano11123227	micosynthesis	single	Incubator	40	?	No	No	No	No	0	168	3	AgNO3	Sigma and Hi-Media Mumbai	?	1	mM	Acqueous extraxt of Alternaria sp. with NCBI Accession number: MT982648	fungal extract	Fungal extract	organic	Acqueous extraxt of Alternaria sp. with NCBI Accession number: MT982648	fungal extract	Fungal extract	organic	0.333	mg/mL	?	?	?	?	0.333	mg/mL	reducing;precursor	BA	?	?	?	?	?	?	?	?	?	washed	50% ethanol washing
Baker et al, Potentially Bioactive Fungus Mediated Silver Nanoparticles, Nanomaterials 2021, 11, 3227	Baker	2021	https://doi.org/10.3390/nano11123227	micosynthesis	single	Incubator	40	?	No	No	No	No	0	168	3	AgNO3	Sigma and Hi-Media Mumbai	?	1	mM	Acqueous extraxt of Alternaria sp. with NCBI Accession number: MT982648	fungal extract	Fungal extract	organic	Acqueous extraxt of Alternaria sp. with NCBI Accession number: MT982648	fungal extract	Fungal extract	organic	0.333	mg/mL	?	?	?	?	0.333	mg/mL	reducing;precursor	BA	?	?	?	?	?	?	?	?	?	washed	50% ethanol washing
Baker et al, Potentially Bioactive Fungus Mediated Silver Nanoparticles, Nanomaterials 2021, 11, 3227	Baker	2021	https://doi.org/10.3390/nano11123227	micosynthesis	single	Incubator	40	?	No	No	No	No	0	168	3	AgNO3	Sigma and Hi-Media Mumbai	?	1	mM	Acqueous extraxt of Alternaria sp. with NCBI Accession number: MT982648	fungal extract	Fungal extract	organic	Acqueous extraxt of Alternaria sp. with NCBI Accession number: MT982648	fungal extract	Fungal extract	organic	0.333	mg/mL	?	?	?	?	0.333	mg/mL	reducing;precursor	BA	?	?	?	?	?	?	?	?	?	washed	50% ethanol washing
Baker et al, Potentially Bioactive Fungus Mediated Silver Nanoparticles, Nanomaterials 2021, 11, 3227	Baker	2021	https://doi.org/10.3390/nano11123227	micosynthesis	single	Incubator	40	?	No	No	No	No	0	168	3	AgNO3	Sigma and Hi-Media Mumbai	?	1	mM	Acqueous extraxt of Alternaria sp. with NCBI Accession number: MT982648	fungal extract	Fungal extract	organic	Acqueous extraxt of Alternaria sp. with NCBI Accession number: MT982648	fungal extract	Fungal extract	organic	0.333	mg/mL	?	?	?	?	0.333	mg/mL	reducing;precursor	BA	?	?	?	?	?	?	?	?	?	washed	50% ethanol washing
Baker et al, Potentially Bioactive Fungus Mediated Silver Nanoparticles, Nanomaterials 2021, 11, 3227	Baker	2021	https://doi.org/10.3390/nano11123227	micosynthesis	single	Incubator	40	?	No	No	No	No	0	168	3	AgNO3	Sigma and Hi-Media Mumbai	?	1	mM	Acqueous extraxt of Alternaria sp. with NCBI Accession number: MT982648	fungal extract	Fungal extract	organic	Acqueous extraxt of Alternaria sp. with NCBI Accession number: MT982648	fungal extract	Fungal extract	organic	0.333	mg/mL	?	?	?	?	0.333	mg/mL	reducing;precursor	BA	?	?	?	?	?	?	?	?	?	washed	50% ethanol washing
Baker et al, Potentially Bioactive Fungus Mediated Silver Nanoparticles, Nanomaterials 2021, 11, 3227	Baker	2021	https://doi.org/10.3390/nano11123227	micosynthesis	single	Incubator	40	?	No	No	No	No	0	168	3	AgNO3	Sigma and Hi-Media Mumbai	?	1	mM	Acqueous extraxt of Alternaria sp. with NCBI Accession number: MT982648	fungal extract	Fungal extract	organic	Acqueous extraxt of Alternaria sp. with NCBI Accession number: MT982648	fungal extract	Fungal extract	organic	0.333	mg/mL	?	?	?	?	0.333	mg/mL	reducing;precursor	BA	?	?	?	?	?	?	?	?	?	washed	50% ethanol washing
Baker et al, Potentially Bioactive Fungus Mediated Silver Nanoparticles, Nanomaterials 2021, 11, 3227	Baker	2021	https://doi.org/10.3390/nano11123227	micosynthesis	single	Incubator	40	?	No	No	No	No	0	168	3	AgNO3	Sigma and Hi-Media Mumbai	?	1	mM	Acqueous extraxt of Alternaria sp. with NCBI Accession number: MT982648	fungal extract	Fungal extract	organic	Acqueous extraxt of Alternaria sp. with NCBI Accession number: MT982648	fungal extract	Fungal extract	organic	0.333	mg/mL	?	?	?	?	0.333	mg/mL	reducing;precursor	BA	?	?	?	?	?	?	?	?	?	washed	50% ethanol washing
Baker et al, Potentially Bioactive Fungus Mediated Silver Nanoparticles, Nanomaterials 2021, 11, 3227	Baker	2021	https://doi.org/10.3390/nano11123227	micosynthesis	single	Incubator	40	?	No	No	No	No	0	168	3	AgNO3	Sigma and Hi-Media Mumbai	?	1	mM	Acqueous extraxt of Alternaria sp. with NCBI Accession number: MT982648	fungal extract	Fungal extract	organic	Acqueous extraxt of Alternaria sp. with NCBI Accession number: MT982648	fungal extract	Fungal extract	organic	0.333	mg/mL	?	?	?	?	0.333	mg/mL	reducing;precursor	BA	?	?	?	?	?	?	?	?	?	washed	50% ethanol washing
Baker et al, Potentially Bioactive Fungus Mediated Silver Nanoparticles, Nanomaterials 2021, 11, 3227	Baker	2021	https://doi.org/10.3390/nano11123227	micosynthesis	single	Incubator	40	?	No	No	No	No	0	168	3	AgNO3	Sigma and Hi-Media Mumbai	?	1	mM	Acqueous extraxt of Alternaria sp. with NCBI Accession number: MT982648	fungal extract	Fungal extract	organic	Acqueous extraxt of Alternaria sp. with NCBI Accession number: MT982648	fungal extract	Fungal extract	organic	0.333	mg/mL	?	?	?	?	0.333	mg/mL	reducing;precursor	BA	?	?	?	?	?	?	?	?	?	washed	50% ethanol washing
Baker et al, Potentially Bioactive Fungus Mediated Silver Nanoparticles, Nanomaterials 2021, 11, 3227	Baker	2021	https://doi.org/10.3390/nano11123227	micosynthesis	single	Incubator	40	?	No	No	No	No	0	168	3	AgNO3	Sigma and Hi-Media Mumbai	?	1	mM	Acqueous extraxt of Alternaria sp. with NCBI Accession number: MT982648	fungal extract	Fungal extract	organic	Acqueous extraxt of Alternaria sp. with NCBI Accession number: MT982648	fungal extract	Fungal extract	organic	0.333	mg/mL	?	?	?	?	0.333	mg/mL	reducing;precursor	BA	?	?	?	?	?	?	?	?	?	washed	50% ethanol washing
Baker et al, Potentially Bioactive Fungus Mediated Silver Nanoparticles, Nanomaterials 2021, 11, 3227	Baker	2021	https://doi.org/10.3390/nano11123227	micosynthesis	single	Incubator	40	?	No	No	No	No	0	168	3	AgNO3	Sigma and Hi-Media Mumbai	?	1	mM	Acqueous extraxt of Alternaria sp. with NCBI Accession number: MT982648	fungal extract	Fungal extract	organic	Acqueous extraxt of Alternaria sp. with NCBI Accession number: MT982648	fungal extract	Fungal extract	organic	0.333	mg/mL	?	?	?	?	0.333	mg/mL	reducing;precursor	BA	?	?	?	?	?	?	?	?	?	washed	50% ethanol washing
Baker et al, Potentially Bioactive Fungus Mediated Silver Nanoparticles, Nanomaterials 2021, 11, 3227	Baker	2021	https://doi.org/10.3390/nano11123227	micosynthesis	single	Incubator	40	?	No	No	No	No	0	168	3	AgNO3	Sigma and Hi-Media Mumbai	?	1	mM	Acqueous extraxt of Alternaria sp. with NCBI Accession number: MT982648	fungal extract	Fungal extract	organic	Acqueous extraxt of Alternaria sp. with NCBI Accession number: MT982648	fungal extract	Fungal extract	organic	0.333	mg/mL	?	?	?	?	0.333	mg/mL	reducing;precursor	BA	?	?	?	?	?	?	?	?	?	washed	50% ethanol washing
Baker et al, Potentially Bioactive Fungus Mediated Silver Nanoparticles, Nanomaterials 2021, 11, 3227	Baker	2021	https://doi.org/10.3390/nano11123227	micosynthesis	single	Incubator	40	?	No	No	No	No	0	168	3	AgNO3	Sigma and Hi-Media Mumbai	?	1	mM	Acqueous extraxt of Alternaria sp. with NCBI Accession number: MT982648	fungal extract	Fungal extract	organic	Acqueous extraxt of Alternaria sp. with NCBI Accession number: MT982648	fungal extract	Fungal extract	organic	0.333	mg/mL	?	?	?	?	0.333	mg/mL	reducing;precursor	BA	?	?	?	?	?	?	?	?	?	washed	50% ethanol washing
Baker et al, Potentially Bioactive Fungus Mediated Silver Nanoparticles, Nanomaterials 2021, 11, 3227	Baker	2021	https://doi.org/10.3390/nano11123227	micosynthesis	single	Incubator	40	?	No	No	No	No	0	168	3	AgNO3	Sigma and Hi-Media Mumbai	?	1	mM	Acqueous extraxt of Alternaria sp. with NCBI Accession number: MT982648	fungal extract	Fungal extract	organic	Acqueous extraxt of Alternaria sp. with NCBI Accession number: MT982648	fungal extract	Fungal extract	organic	0.333	mg/mL	?	?	?	?	0.333	mg/mL	reducing;precursor	BA	?	?	?	?	?	?	?	?	?	washed	50% ethanol washing
Baker et al, Potentially Bioactive Fungus Mediated Silver Nanoparticles, Nanomaterials 2021, 11, 3227	Baker	2021	https://doi.org/10.3390/nano11123227	micosynthesis	single	Incubator	40	?	No	No	No	No	0	168	3	AgNO3	Sigma and Hi-Media Mumbai	?	1	mM	Acqueous extraxt of Alternaria sp. with NCBI Accession number: MT982648	fungal extract	Fungal extract	organic	Acqueous extraxt of Alternaria sp. with NCBI Accession number: MT982648	fungal extract	Fungal extract	organic	0.333	mg/mL	?	?	?	?	0.333	mg/mL	reducing;precursor	BA	?	?	?	?	?	?	?	?	?	washed	50% ethanol washing
Baker et al, Potentially Bioactive Fungus Mediated Silver Nanoparticles, Nanomaterials 2021, 11, 3227	Baker	2021	https://doi.org/10.3390/nano11123227	micosynthesis	single	Incubator	40	?	No	No	No	No	0	168	3	AgNO3	Sigma and Hi-Media Mumbai	?	1	mM	Acqueous extraxt of Alternaria sp. with NCBI Accession number: MT982648	fungal extract	Fungal extract	organic	Acqueous extraxt of Alternaria sp. with NCBI Accession number: MT982648	fungal extract	Fungal extract	organic	0.333	mg/mL	?	?	?	?	0.333	mg/mL	reducing;precursor	BA	?	?	?	?	?	?	?	?	?	washed	50% ethanol washing
Baker et al, Potentially Bioactive Fungus Mediated Silver Nanoparticles, Nanomaterials 2021, 11, 3227	Baker	2021	https://doi.org/10.3390/nano11123227	micosynthesis	single	Incubator	40	?	No	No	No	No	0	168	3	AgNO3	Sigma and Hi-Media Mumbai	?	1	mM	Acqueous extraxt of Alternaria sp. with NCBI Accession number: MT982648	fungal extract	Fungal extract	organic	Acqueous extraxt of Alternaria sp. with NCBI Accession number: MT982648	fungal extract	Fungal extract	organic	0.333	mg/mL	?	?	?	?	0.333	mg/mL	reducing;precursor	BA	?	?	?	?	?	?	?	?	?	washed	50% ethanol washing
Baker et al, Potentially Bioactive Fungus Mediated Silver Nanoparticles, Nanomaterials 2021, 11, 3227	Baker	2021	https://doi.org/10.3390/nano11123227	micosynthesis	single	Incubator	40	?	No	No	No	No	0	168	3	AgNO3	Sigma and Hi-Media Mumbai	?	1	mM	Acqueous extraxt of Alternaria sp. with NCBI Accession number: MT982648	fungal extract	Fungal extract	organic	Acqueous extraxt of Alternaria sp. with NCBI Accession number: MT982648	fungal extract	Fungal extract	organic	0.333	mg/mL	?	?	?	?	0.333	mg/mL	reducing;precursor	BA	?	?	?	?	?	?	?	?	?	washed	50% ethanol washing
Baker et al, Potentially Bioactive Fungus Mediated Silver Nanoparticles, Nanomaterials 2021, 11, 3227	Baker	2021	https://doi.org/10.3390/nano11123227	micosynthesis	single	Incubator	40	?	No	No	No	No	0	168	3	AgNO3	Sigma and Hi-Media Mumbai	?	1	mM	Acqueous extraxt of Alternaria sp. with NCBI Accession number: MT982648	fungal extract	Fungal extract	organic	Acqueous extraxt of Alternaria sp. with NCBI Accession number: MT982648	fungal extract	Fungal extract	organic	0.333	mg/mL	?	?	?	?	0.333	mg/mL	reducing;precursor	BA	?	?	?	?	?	?	?	?	?	washed	50% ethanol washing
Baker et al, Potentially Bioactive Fungus Mediated Silver Nanoparticles, Nanomaterials 2021, 11, 3227	Baker	2021	https://doi.org/10.3390/nano11123227	micosynthesis	single	Incubator	40	?	No	No	No	No	0	168	3	AgNO3	Sigma and Hi-Media Mumbai	?	1	mM	Acqueous extraxt of Alternaria sp. with NCBI Accession number: MT982648	fungal extract	Fungal extract	organic	Acqueous extraxt of Alternaria sp. with NCBI Accession number: MT982648	fungal extract	Fungal extract	organic	0.333	mg/mL	?	?	?	?	0.333	mg/mL	reducing;precursor	BA	?	?	?	?	?	?	?	?	?	washed	50% ethanol washing
Baker et al, Potentially Bioactive Fungus Mediated Silver Nanoparticles, Nanomaterials 2021, 11, 3227	Baker	2021	https://doi.org/10.3390/nano11123227	micosynthesis	single	Incubator	40	?	No	No	No	No	0	168	3	AgNO3	Sigma and Hi-Media Mumbai	?	1	mM	Acqueous extraxt of Alternaria sp. with NCBI Accession number: MT982648	fungal extract	Fungal extract	organic	Acqueous extraxt of Alternaria sp. with NCBI Accession number: MT982648	fungal extract	Fungal extract	organic	0.333	mg/mL	?	?	?	?	0.333	mg/mL	reducing;precursor	BA	?	?	?	?	?	?	?	?	?	washed	50% ethanol washing
Baker et al, Potentially Bioactive Fungus Mediated Silver Nanoparticles, Nanomaterials 2021, 11, 3227	Baker	2021	https://doi.org/10.3390/nano11123227	micosynthesis	single	Incubator	40	?	No	No	No	No	0	168	3	AgNO3	Sigma and Hi-Media Mumbai	?	1	mM	Acqueous extraxt of Alternaria sp. with NCBI Accession number: MT982648	fungal extract	Fungal extract	organic	Acqueous extraxt of Alternaria sp. with NCBI Accession number: MT982648	fungal extract	Fungal extract	organic	0.333	mg/mL	?	?	?	?	0.333	mg/mL	reducing;precursor	BA	?	?	?	?	?	?	?	?	?	washed	50% ethanol washing
Baker et al, Potentially Bioactive Fungus Mediated Silver Nanoparticles, Nanomaterials 2021, 11, 3227	Baker	2021	https://doi.org/10.3390/nano11123227	micosynthesis	single	Incubator	40	?	No	No	No	No	0	168	3	AgNO3	Sigma and Hi-Media Mumbai	?	1	mM	Acqueous extraxt of Alternaria sp. with NCBI Accession number: MT982648	fungal extract	Fungal extract	organic	Acqueous extraxt of Alternaria sp. with NCBI Accession number: MT982648	fungal extract	Fungal extract	organic	0.333	mg/mL	?	?	?	?	0.333	mg/mL	reducing;precursor	BA	?	?	?	?	?	?	?	?	?	washed	50% ethanol washing
Baker et al, Potentially Bioactive Fungus Mediated Silver Nanoparticles, Nanomaterials 2021, 11, 3227	Baker	2021	https://doi.org/10.3390/nano11123227	micosynthesis	single	Incubator	40	?	No	No	No	No	0	168	3	AgNO3	Sigma and Hi-Media Mumbai	?	1	mM	Acqueous extraxt of Alternaria sp. with NCBI Accession number: MT982648	fungal extract	Fungal extract	organic	Acqueous extraxt of Alternaria sp. with NCBI Accession number: MT982648	fungal extract	Fungal extract	organic	0.333	mg/mL	?	?	?	?	0.333	mg/mL	reducing;precursor	BA	?	?	?	?	?	?	?	?	?	washed	50% ethanol washing
Baker et al, Potentially Bioactive Fungus Mediated Silver Nanoparticles, Nanomaterials 2021, 11, 3227	Baker	2021	https://doi.org/10.3390/nano11123227	micosynthesis	single	Incubator	40	?	No	No	No	No	0	168	3	AgNO3	Sigma and Hi-Media Mumbai	?	1	mM	Acqueous extraxt of Alternaria sp. with NCBI Accession number: MT982648	fungal extract	Fungal extract	organic	Acqueous extraxt of Alternaria sp. with NCBI Accession number: MT982648	fungal extract	Fungal extract	organic	0.333	mg/mL	?	?	?	?	0.333	mg/mL	reducing;precursor	BA	?	?	?	?	?	?	?	?	?	washed	50% ethanol washing
Baker et al, Potentially Bioactive Fungus Mediated Silver Nanoparticles, Nanomaterials 2021, 11, 3227	Baker	2021	https://doi.org/10.3390/nano11123227	micosynthesis	single	Incubator	40	?	No	No	No	No	0	168	3	AgNO3	Sigma and Hi-Media Mumbai	?	1	mM	Acqueous extraxt of Alternaria sp. with NCBI Accession number: MT982648	fungal extract	Fungal extract	organic	Acqueous extraxt of Alternaria sp. with NCBI Accession number: MT982648	fungal extract	Fungal extract	organic	0.333	mg/mL	?	?	?	?	0.333	mg/mL	reducing;precursor	BA	?	?	?	?	?	?	?	?	?	washed	50% ethanol washing
Baker et al, Potentially Bioactive Fungus Mediated Silver Nanoparticles, Nanomaterials 2021, 11, 3227	Baker	2021	https://doi.org/10.3390/nano11123227	micosynthesis	single	Incubator	40	?	No	No	No	No	0	168	3	AgNO3	Sigma and Hi-Media Mumbai	?	1	mM	Acqueous extraxt of Alternaria sp. with NCBI Accession number: MT982648	fungal extract	Fungal extract	organic	Acqueous extraxt of Alternaria sp. with NCBI Accession number: MT982648	fungal extract	Fungal extract	organic	0.333	mg/mL	?	?	?	?	0.333	mg/mL	reducing;precursor	BA	?	?	?	?	?	?	?	?	?	washed	50% ethanol washing
Baker et al, Potentially Bioactive Fungus Mediated Silver Nanoparticles, Nanomaterials 2021, 11, 3227	Baker	2021	https://doi.org/10.3390/nano11123227	micosynthesis	single	Incubator	40	?	No	No	No	No	0	168	3	AgNO3	Sigma and Hi-Media Mumbai	?	1	mM	Acqueous extraxt of Alternaria sp. with NCBI Accession number: MT982648	fungal extract	Fungal extract	organic	Acqueous extraxt of Alternaria sp. with NCBI Accession number: MT982648	fungal extract	Fungal extract	organic	0.333	mg/mL	?	?	?	?	0.333	mg/mL	reducing;precursor	BA	?	?	?	?	?	?	?	?	?	washed	50% ethanol washing
Baker et al, Potentially Bioactive Fungus Mediated Silver Nanoparticles, Nanomaterials 2021, 11, 3227	Baker	2021	https://doi.org/10.3390/nano11123227	micosynthesis	single	Incubator	40	?	No	No	No	No	0	168	3	AgNO3	Sigma and Hi-Media Mumbai	?	1	mM	Acqueous extraxt of Alternaria sp. with NCBI Accession number: MT982648	fungal extract	Fungal extract	organic	Acqueous extraxt of Alternaria sp. with NCBI Accession number: MT982648	fungal extract	Fungal extract	organic	0.333	mg/mL	?	?	?	?	0.333	mg/mL	reducing;precursor	BA	?	?	?	?	?	?	?	?	?	washed	50% ethanol washing
Baker et al, Potentially Bioactive Fungus Mediated Silver Nanoparticles, Nanomaterials 2021, 11, 3227	Baker	2021	https://doi.org/10.3390/nano11123227	micosynthesis	single	Incubator	40	?	No	No	No	No	0	168	3	AgNO3	Sigma and Hi-Media Mumbai	?	1	mM	Acqueous extraxt of Alternaria sp. with NCBI Accession number: MT982648	fungal extract	Fungal extract	organic	Acqueous extraxt of Alternaria sp. with NCBI Accession number: MT982648	fungal extract	Fungal extract	organic	0.333	mg/mL	?	?	?	?	0.333	mg/mL	reducing;precursor	BA	?	?	?	?	?	?	?	?	?	washed	50% ethanol washing
Baker et al, Potentially Bioactive Fungus Mediated Silver Nanoparticles, Nanomaterials 2021, 11, 3227	Baker	2021	https://doi.org/10.3390/nano11123227	micosynthesis	single	Incubator	40	?	No	No	No	No	0	168	3	AgNO3	Sigma and Hi-Media Mumbai	?	1	mM	Acqueous extraxt of Alternaria sp. with NCBI Accession number: MT982648	fungal extract	Fungal extract	organic	Acqueous extraxt of Alternaria sp. with NCBI Accession number: MT982648	fungal extract	Fungal extract	organic	0.333	mg/mL	?	?	?	?	0.333	mg/mL	reducing;precursor	BA	?	?	?	?	?	?	?	?	?	washed	50% ethanol washing
Baker et al, Potentially Bioactive Fungus Mediated Silver Nanoparticles, Nanomaterials 2021, 11, 3227	Baker	2021	https://doi.org/10.3390/nano11123227	micosynthesis	single	Incubator	40	?	No	No	No	No	0	168	3	AgNO3	Sigma and Hi-Media Mumbai	?	1	mM	Acqueous extraxt of Alternaria sp. with NCBI Accession number: MT982648	fungal extract	Fungal extract	organic	Acqueous extraxt of Alternaria sp. with NCBI Accession number: MT982648	fungal extract	Fungal extract	organic	0.333	mg/mL	?	?	?	?	0.333	mg/mL	reducing;precursor	BA	?	?	?	?	?	?	?	?	?	washed	50% ethanol washing
Baker et al, Potentially Bioactive Fungus Mediated Silver Nanoparticles, Nanomaterials 2021, 11, 3227	Baker	2021	https://doi.org/10.3390/nano11123227	micosynthesis	single	Incubator	40	?	No	No	No	No	0	168	3	AgNO3	Sigma and Hi-Media Mumbai	?	1	mM	Acqueous extraxt of Alternaria sp. with NCBI Accession number: MT982648	fungal extract	Fungal extract	organic	Acqueous extraxt of Alternaria sp. with NCBI Accession number: MT982648	fungal extract	Fungal extract	organic	0.333	mg/mL	?	?	?	?	0.333	mg/mL	reducing;precursor	BA	?	?	?	?	?	?	?	?	?	washed	50% ethanol washing
Baker et al, Potentially Bioactive Fungus Mediated Silver Nanoparticles, Nanomaterials 2021, 11, 3227	Baker	2021	https://doi.org/10.3390/nano11123227	micosynthesis	single	Incubator	40	?	No	No	No	No	0	168	3	AgNO3	Sigma and Hi-Media Mumbai	?	1	mM	Acqueous extraxt of Alternaria sp. with NCBI Accession number: MT982648	fungal extract	Fungal extract	organic	Acqueous extraxt of Alternaria sp. with NCBI Accession number: MT982648	fungal extract	Fungal extract	organic	0.333	mg/mL	?	?	?	?	0.333	mg/mL	reducing;precursor	BA	?	?	?	?	?	?	?	?	?	washed	50% ethanol washing
Baker et al, Potentially Bioactive Fungus Mediated Silver Nanoparticles, Nanomaterials 2021, 11, 3227	Baker	2021	https://doi.org/10.3390/nano11123227	micosynthesis	single	Incubator	40	?	No	No	No	No	0	168	3	AgNO3	Sigma and Hi-Media Mumbai	?	1	mM	Acqueous extraxt of Alternaria sp. with NCBI Accession number: MT982648	fungal extract	Fungal extract	organic	Acqueous extraxt of Alternaria sp. with NCBI Accession number: MT982648	fungal extract	Fungal extract	organic	0.333	mg/mL	?	?	?	?	0.333	mg/mL	reducing;precursor	BA	?	?	?	?	?	?	?	?	?	washed	50% ethanol washing
Baker et al, Potentially Bioactive Fungus Mediated Silver Nanoparticles, Nanomaterials 2021, 11, 3227	Baker	2021	https://doi.org/10.3390/nano11123227	micosynthesis	single	Incubator	40	?	No	No	No	No	0	168	3	AgNO3	Sigma and Hi-Media Mumbai	?	1	mM	Acqueous extraxt of Alternaria sp. with NCBI Accession number: MT982648	fungal extract	Fungal extract	organic	Acqueous extraxt of Alternaria sp. with NCBI Accession number: MT982648	fungal extract	Fungal extract	organic	0.333	mg/mL	?	?	?	?	0.333	mg/mL	reducing;precursor	BA	?	?	?	?	?	?	?	?	?	washed	50% ethanol washing
Baker et al, Potentially Bioactive Fungus Mediated Silver Nanoparticles, Nanomaterials 2021, 11, 3227	Baker	2021	https://doi.org/10.3390/nano11123227	micosynthesis	single	Incubator	40	?	No	No	No	No	0	168	3	AgNO3	Sigma and Hi-Media Mumbai	?	1	mM	Acqueous extraxt of Alternaria sp. with NCBI Accession number: MT982648	fungal extract	Fungal extract	organic	Acqueous extraxt of Alternaria sp. with NCBI Accession number: MT982648	fungal extract	Fungal extract	organic	0.333	mg/mL	?	?	?	?	0.333	mg/mL	reducing;precursor	BA	?	?	?	?	?	?	?	?	?	washed	50% ethanol washing
Baker et al, Potentially Bioactive Fungus Mediated Silver Nanoparticles, Nanomaterials 2021, 11, 3227	Baker	2021	https://doi.org/10.3390/nano11123227	micosynthesis	single	Incubator	40	?	No	No	No	No	0	168	3	AgNO3	Sigma and Hi-Media Mumbai	?	1	mM	Acqueous extraxt of Alternaria sp. with NCBI Accession number: MT982648	fungal extract	Fungal extract	organic	Acqueous extraxt of Alternaria sp. with NCBI Accession number: MT982648	fungal extract	Fungal extract	organic	0.333	mg/mL	?	?	?	?	0.333	mg/mL	reducing;precursor	BA	?	?	?	?	?	?	?	?	?	washed	50% ethanol washing
Baker et al, Potentially Bioactive Fungus Mediated Silver Nanoparticles, Nanomaterials 2021, 11, 3227	Baker	2021	https://doi.org/10.3390/nano11123227	micosynthesis	single	Incubator	40	?	No	No	No	No	0	168	3	AgNO3	Sigma and Hi-Media Mumbai	?	1	mM	Acqueous extraxt of Alternaria sp. with NCBI Accession number: MT982648	fungal extract	Fungal extract	organic	Acqueous extraxt of Alternaria sp. with NCBI Accession number: MT982648	fungal extract	Fungal extract	organic	0.333	mg/mL	?	?	?	?	0.333	mg/mL	reducing;precursor	BA	?	?	?	?	?	?	?	?	?	washed	50% ethanol washing
Baker et al, Potentially Bioactive Fungus Mediated Silver Nanoparticles, Nanomaterials 2021, 11, 3227	Baker	2021	https://doi.org/10.3390/nano11123227	micosynthesis	single	Incubator	40	?	No	No	No	No	0	168	3	AgNO3	Sigma and Hi-Media Mumbai	?	1	mM	Acqueous extraxt of Alternaria sp. with NCBI Accession number: MT982648	fungal extract	Fungal extract	organic	Acqueous extraxt of Alternaria sp. with NCBI Accession number: MT982648	fungal extract	Fungal extract	organic	0.333	mg/mL	?	?	?	?	0.333	mg/mL	reducing;precursor	BA	?	?	?	?	?	?	?	?	?	washed	50% ethanol washing
Baker et al, Potentially Bioactive Fungus Mediated Silver Nanoparticles, Nanomaterials 2021, 11, 3227	Baker	2021	https://doi.org/10.3390/nano11123227	micosynthesis	single	Incubator	40	?	No	No	No	No	0	168	3	AgNO3	Sigma and Hi-Media Mumbai	?	1	mM	Acqueous extraxt of Alternaria sp. with NCBI Accession number: MT982648	fungal extract	Fungal extract	organic	Acqueous extraxt of Alternaria sp. with NCBI Accession number: MT982648	fungal extract	Fungal extract	organic	0.333	mg/mL	?	?	?	?	0.333	mg/mL	reducing;precursor	BA	?	?	?	?	?	?	?	?	?	washed	50% ethanol washing
Baker et al, Potentially Bioactive Fungus Mediated Silver Nanoparticles, Nanomaterials 2021, 11, 3227	Baker	2021	https://doi.org/10.3390/nano11123227	micosynthesis	single	Incubator	40	?	No	No	No	No	0	168	3	AgNO3	Sigma and Hi-Media Mumbai	?	1	mM	Acqueous extraxt of Alternaria sp. with NCBI Accession number: MT982648	fungal extract	Fungal extract	organic	Acqueous extraxt of Alternaria sp. with NCBI Accession number: MT982648	fungal extract	Fungal extract	organic	0.333	mg/mL	?	?	?	?	0.333	mg/mL	reducing;precursor	BA	?	?	?	?	?	?	?	?	?	washed	50% ethanol washing
Baker et al, Potentially Bioactive Fungus Mediated Silver Nanoparticles, Nanomaterials 2021, 11, 3227	Baker	2021	https://doi.org/10.3390/nano11123227	micosynthesis	single	Incubator	40	?	No	No	No	No	0	168	3	AgNO3	Sigma and Hi-Media Mumbai	?	1	mM	Acqueous extraxt of Alternaria sp. with NCBI Accession number: MT982648	fungal extract	Fungal extract	organic	Acqueous extraxt of Alternaria sp. with NCBI Accession number: MT982648	fungal extract	Fungal extract	organic	0.333	mg/mL	?	?	?	?	0.333	mg/mL	reducing;precursor	BA	?	?	?	?	?	?	?	?	?	washed	50% ethanol washing
Baker et al, Potentially Bioactive Fungus Mediated Silver Nanoparticles, Nanomaterials 2021, 11, 3227	Baker	2021	https://doi.org/10.3390/nano11123227	micosynthesis	single	Incubator	40	?	No	No	No	No	0	168	3	AgNO3	Sigma and Hi-Media Mumbai	?	1	mM	Acqueous extraxt of Alternaria sp. with NCBI Accession number: MT982648	fungal extract	Fungal extract	organic	Acqueous extraxt of Alternaria sp. with NCBI Accession number: MT982648	fungal extract	Fungal extract	organic	0.333	mg/mL	?	?	?	?	0.333	mg/mL	reducing;precursor	BA	?	?	?	?	?	?	?	?	?	washed	50% ethanol washing
Baker et al, Potentially Bioactive Fungus Mediated Silver Nanoparticles, Nanomaterials 2021, 11, 3227	Baker	2021	https://doi.org/10.3390/nano11123227	micosynthesis	single	Incubator	40	?	No	No	No	No	0	168	3	AgNO3	Sigma and Hi-Media Mumbai	?	1	mM	Acqueous extraxt of Alternaria sp. with NCBI Accession number: MT982648	fungal extract	Fungal extract	organic	Acqueous extraxt of Alternaria sp. with NCBI Accession number: MT982648	fungal extract	Fungal extract	organic	0.333	mg/mL	?	?	?	?	0.333	mg/mL	reducing;precursor	BA	?	?	?	?	?	?	?	?	?	washed	50% ethanol washing
Baker et al, Potentially Bioactive Fungus Mediated Silver Nanoparticles, Nanomaterials 2021, 11, 3227	Baker	2021	https://doi.org/10.3390/nano11123227	micosynthesis	single	Incubator	40	?	No	No	No	No	0	168	3	AgNO3	Sigma and Hi-Media Mumbai	?	1	mM	Acqueous extraxt of Alternaria sp. with NCBI Accession number: MT982648	fungal extract	Fungal extract	organic	Acqueous extraxt of Alternaria sp. with NCBI Accession number: MT982648	fungal extract	Fungal extract	organic	0.333	mg/mL	?	?	?	?	0.333	mg/mL	reducing;precursor	BA	?	?	?	?	?	?	?	?	?	washed	50% ethanol washing
Baker et al, Potentially Bioactive Fungus Mediated Silver Nanoparticles, Nanomaterials 2021, 11, 3227	Baker	2021	https://doi.org/10.3390/nano11123227	micosynthesis	single	Incubator	40	?	No	No	No	No	0	168	3	AgNO3	Sigma and Hi-Media Mumbai	?	1	mM	Acqueous extraxt of Alternaria sp. with NCBI Accession number: MT982648	fungal extract	Fungal extract	organic	Acqueous extraxt of Alternaria sp. with NCBI Accession number: MT982648	fungal extract	Fungal extract	organic	0.333	mg/mL	?	?	?	?	0.333	mg/mL	reducing;precursor	BA	?	?	?	?	?	?	?	?	?	washed	50% ethanol washing
Baker et al, Potentially Bioactive Fungus Mediated Silver Nanoparticles, Nanomaterials 2021, 11, 3227	Baker	2021	https://doi.org/10.3390/nano11123227	micosynthesis	single	Incubator	40	?	No	No	No	No	0	168	3	AgNO3	Sigma and Hi-Media Mumbai	?	1	mM	Acqueous extraxt of Alternaria sp. with NCBI Accession number: MT982648	fungal extract	Fungal extract	organic	Acqueous extraxt of Alternaria sp. with NCBI Accession number: MT982648	fungal extract	Fungal extract	organic	0.333	mg/mL	?	?	?	?	0.333	mg/mL	reducing;precursor	BA	?	?	?	?	?	?	?	?	?	washed	50% ethanol washing
Baker et al, Potentially Bioactive Fungus Mediated Silver Nanoparticles, Nanomaterials 2021, 11, 3227	Baker	2021	https://doi.org/10.3390/nano11123227	micosynthesis	single	Incubator	40	?	No	No	No	No	0	168	3	AgNO3	Sigma and Hi-Media Mumbai	?	1	mM	Acqueous extraxt of Alternaria sp. with NCBI Accession number: MT982648	fungal extract	Fungal extract	organic	Acqueous extraxt of Alternaria sp. with NCBI Accession number: MT982648	fungal extract	Fungal extract	organic	0.333	mg/mL	?	?	?	?	0.333	mg/mL	reducing;precursor	BA	?	?	?	?	?	?	?	?	?	washed	50% ethanol washing
Baker et al, Potentially Bioactive Fungus Mediated Silver Nanoparticles, Nanomaterials 2021, 11, 3227	Baker	2021	https://doi.org/10.3390/nano11123227	micosynthesis	single	Incubator	40	?	No	No	No	No	0	168	3	AgNO3	Sigma and Hi-Media Mumbai	?	1	mM	Acqueous extraxt of Alternaria sp. with NCBI Accession number: MT982648	fungal extract	Fungal extract	organic	Acqueous extraxt of Alternaria sp. with NCBI Accession number: MT982648	fungal extract	Fungal extract	organic	0.333	mg/mL	?	?	?	?	0.333	mg/mL	reducing;precursor	BA	?	?	?	?	?	?	?	?	?	washed	50% ethanol washing
Baker et al, Potentially Bioactive Fungus Mediated Silver Nanoparticles, Nanomaterials 2021, 11, 3227	Baker	2021	https://doi.org/10.3390/nano11123227	micosynthesis	single	Incubator	40	?	No	No	No	No	0	168	3	AgNO3	Sigma and Hi-Media Mumbai	?	1	mM	Acqueous extraxt of Alternaria sp. with NCBI Accession number: MT982648	fungal extract	Fungal extract	organic	Acqueous extraxt of Alternaria sp. with NCBI Accession number: MT982648	fungal extract	Fungal extract	organic	0.333	mg/mL	?	?	?	?	0.333	mg/mL	reducing;precursor	BA	?	?	?	?	?	?	?	?	?	washed	50% ethanol washing
Baker et al, Potentially Bioactive Fungus Mediated Silver Nanoparticles, Nanomaterials 2021, 11, 3227	Baker	2021	https://doi.org/10.3390/nano11123227	micosynthesis	single	Incubator	40	?	No	No	No	No	0	168	3	AgNO3	Sigma and Hi-Media Mumbai	?	1	mM	Acqueous extraxt of Alternaria sp. with NCBI Accession number: MT982648	fungal extract	Fungal extract	organic	Acqueous extraxt of Alternaria sp. with NCBI Accession number: MT982648	fungal extract	Fungal extract	organic	0.333	mg/mL	?	?	?	?	0.333	mg/mL	reducing;precursor	BA	?	?	?	?	?	?	?	?	?	washed	50% ethanol washing
Baker et al, Potentially Bioactive Fungus Mediated Silver Nanoparticles, Nanomaterials 2021, 11, 3227	Baker	2021	https://doi.org/10.3390/nano11123227	micosynthesis	single	Incubator	40	?	No	No	No	No	0	168	3	AgNO3	Sigma and Hi-Media Mumbai	?	1	mM	Acqueous extraxt of Alternaria sp. with NCBI Accession number: MT982648	fungal extract	Fungal extract	organic	Acqueous extraxt of Alternaria sp. with NCBI Accession number: MT982648	fungal extract	Fungal extract	organic	0.333	mg/mL	?	?	?	?	0.333	mg/mL	reducing;precursor	BA	?	?	?	?	?	?	?	?	?	washed	50% ethanol washing
Baker et al, Potentially Bioactive Fungus Mediated Silver Nanoparticles, Nanomaterials 2021, 11, 3227	Baker	2021	https://doi.org/10.3390/nano11123227	micosynthesis	single	Incubator	40	?	No	No	No	No	0	168	3	AgNO3	Sigma and Hi-Media Mumbai	?	1	mM	Acqueous extraxt of Alternaria sp. with NCBI Accession number: MT982648	fungal extract	Fungal extract	organic	Acqueous extraxt of Alternaria sp. with NCBI Accession number: MT982648	fungal extract	Fungal extract	organic	0.333	mg/mL	?	?	?	?	0.333	mg/mL	reducing;precursor	BA	?	?	?	?	?	?	?	?	?	washed	50% ethanol washing
Baker et al, Potentially Bioactive Fungus Mediated Silver Nanoparticles, Nanomaterials 2021, 11, 3227	Baker	2021	https://doi.org/10.3390/nano11123227	micosynthesis	single	Incubator	40	?	No	No	No	No	0	168	3	AgNO3	Sigma and Hi-Media Mumbai	?	1	mM	Acqueous extraxt of Alternaria sp. with NCBI Accession number: MT982648	fungal extract	Fungal extract	organic	Acqueous extraxt of Alternaria sp. with NCBI Accession number: MT982648	fungal extract	Fungal extract	organic	0.333	mg/mL	?	?	?	?	0.333	mg/mL	reducing;precursor	BA	?	?	?	?	?	?	?	?	?	washed	50% ethanol washing
Baker et al, Potentially Bioactive Fungus Mediated Silver Nanoparticles, Nanomaterials 2021, 11, 3227	Baker	2021	https://doi.org/10.3390/nano11123227	micosynthesis	single	Incubator	40	?	No	No	No	No	0	168	3	AgNO3	Sigma and Hi-Media Mumbai	?	1	mM	Acqueous extraxt of Alternaria sp. with NCBI Accession number: MT982648	fungal extract	Fungal extract	organic	Acqueous extraxt of Alternaria sp. with NCBI Accession number: MT982648	fungal extract	Fungal extract	organic	0.333	mg/mL	?	?	?	?	0.333	mg/mL	reducing;precursor	BA	?	?	?	?	?	?	?	?	?	washed	50% ethanol washing
Baker et al, Potentially Bioactive Fungus Mediated Silver Nanoparticles, Nanomaterials 2021, 11, 3227	Baker	2021	https://doi.org/10.3390/nano11123227	micosynthesis	single	Incubator	40	?	No	No	No	No	0	168	3	AgNO3	Sigma and Hi-Media Mumbai	?	1	mM	Acqueous extraxt of Alternaria sp. with NCBI Accession number: MT982648	fungal extract	Fungal extract	organic	Acqueous extraxt of Alternaria sp. with NCBI Accession number: MT982648	fungal extract	Fungal extract	organic	0.333	mg/mL	?	?	?	?	0.333	mg/mL	reducing;precursor	BA	?	?	?	?	?	?	?	?	?	washed	50% ethanol washing
Baker et al, Potentially Bioactive Fungus Mediated Silver Nanoparticles, Nanomaterials 2021, 11, 3227	Baker	2021	https://doi.org/10.3390/nano11123227	micosynthesis	single	Incubator	40	?	No	No	No	No	0	168	3	AgNO3	Sigma and Hi-Media Mumbai	?	1	mM	Acqueous extraxt of Alternaria sp. with NCBI Accession number: MT982648	fungal extract	Fungal extract	organic	Acqueous extraxt of Alternaria sp. with NCBI Accession number: MT982648	fungal extract	Fungal extract	organic	0.333	mg/mL	?	?	?	?	0.333	mg/mL	reducing;precursor	BA	?	?	?	?	?	?	?	?	?	washed	50% ethanol washing
Baker et al, Potentially Bioactive Fungus Mediated Silver Nanoparticles, Nanomaterials 2021, 11, 3227	Baker	2021	https://doi.org/10.3390/nano11123227	micosynthesis	single	Incubator	40	?	No	No	No	No	0	168	3	AgNO3	Sigma and Hi-Media Mumbai	?	1	mM	Acqueous extraxt of Alternaria sp. with NCBI Accession number: MT982648	fungal extract	Fungal extract	organic	Acqueous extraxt of Alternaria sp. with NCBI Accession number: MT982648	fungal extract	Fungal extract	organic	0.333	mg/mL	?	?	?	?	0.333	mg/mL	reducing;precursor	BA	?	?	?	?	?	?	?	?	?	washed	50% ethanol washing
Baker et al, Potentially Bioactive Fungus Mediated Silver Nanoparticles, Nanomaterials 2021, 11, 3227	Baker	2021	https://doi.org/10.3390/nano11123227	micosynthesis	single	Incubator	40	?	No	No	No	No	0	168	3	AgNO3	Sigma and Hi-Media Mumbai	?	1	mM	Acqueous extraxt of Alternaria sp. with NCBI Accession number: MT982648	fungal extract	Fungal extract	organic	Acqueous extraxt of Alternaria sp. with NCBI Accession number: MT982648	fungal extract	Fungal extract	organic	0.333	mg/mL	?	?	?	?	0.333	mg/mL	reducing;precursor	BA	?	?	?	?	?	?	?	?	?	washed	50% ethanol washing
Baker et al, Potentially Bioactive Fungus Mediated Silver Nanoparticles, Nanomaterials 2021, 11, 3227	Baker	2021	https://doi.org/10.3390/nano11123227	micosynthesis	single	Incubator	40	?	No	No	No	No	0	168	3	AgNO3	Sigma and Hi-Media Mumbai	?	1	mM	Acqueous extraxt of Alternaria sp. with NCBI Accession number: MT982648	fungal extract	Fungal extract	organic	Acqueous extraxt of Alternaria sp. with NCBI Accession number: MT982648	fungal extract	Fungal extract	organic	0.333	mg/mL	?	?	?	?	0.333	mg/mL	reducing;precursor	BA	?	?	?	?	?	?	?	?	?	washed	50% ethanol washing
Baker et al, Potentially Bioactive Fungus Mediated Silver Nanoparticles, Nanomaterials 2021, 11, 3227	Baker	2021	https://doi.org/10.3390/nano11123227	micosynthesis	single	Incubator	40	?	No	No	No	No	0	168	3	AgNO3	Sigma and Hi-Media Mumbai	?	1	mM	Acqueous extraxt of Alternaria sp. with NCBI Accession number: MT982648	fungal extract	Fungal extract	organic	Acqueous extraxt of Alternaria sp. with NCBI Accession number: MT982648	fungal extract	Fungal extract	organic	0.333	mg/mL	?	?	?	?	0.333	mg/mL	reducing;precursor	BA	?	?	?	?	?	?	?	?	?	washed	50% ethanol washing
Baker et al, Potentially Bioactive Fungus Mediated Silver Nanoparticles, Nanomaterials 2021, 11, 3227	Baker	2021	https://doi.org/10.3390/nano11123227	micosynthesis	single	Incubator	40	?	No	No	No	No	0	168	3	AgNO3	Sigma and Hi-Media Mumbai	?	1	mM	Acqueous extraxt of Alternaria sp. with NCBI Accession number: MT982648	fungal extract	Fungal extract	organic	Acqueous extraxt of Alternaria sp. with NCBI Accession number: MT982648	fungal extract	Fungal extract	organic	0.333	mg/mL	?	?	?	?	0.333	mg/mL	reducing;precursor	BA	?	?	?	?	?	?	?	?	?	washed	50% ethanol washing
Baker et al, Potentially Bioactive Fungus Mediated Silver Nanoparticles, Nanomaterials 2021, 11, 3227	Baker	2021	https://doi.org/10.3390/nano11123227	micosynthesis	single	Incubator	40	?	No	No	No	No	0	168	3	AgNO3	Sigma and Hi-Media Mumbai	?	1	mM	Acqueous extraxt of Alternaria sp. with NCBI Accession number: MT982648	fungal extract	Fungal extract	organic	Acqueous extraxt of Alternaria sp. with NCBI Accession number: MT982648	fungal extract	Fungal extract	organic	0.333	mg/mL	?	?	?	?	0.333	mg/mL	reducing;precursor	BA	?	?	?	?	?	?	?	?	?	washed	50% ethanol washing
Baker et al, Potentially Bioactive Fungus Mediated Silver Nanoparticles, Nanomaterials 2021, 11, 3227	Baker	2021	https://doi.org/10.3390/nano11123227	micosynthesis	single	Incubator	40	?	No	No	No	No	0	168	3	AgNO3	Sigma and Hi-Media Mumbai	?	1	mM	Acqueous extraxt of Alternaria sp. with NCBI Accession number: MT982648	fungal extract	Fungal extract	organic	Acqueous extraxt of Alternaria sp. with NCBI Accession number: MT982648	fungal extract	Fungal extract	organic	0.333	mg/mL	?	?	?	?	0.333	mg/mL	reducing;precursor	BA	?	?	?	?	?	?	?	?	?	washed	50% ethanol washing
Baker et al, Potentially Bioactive Fungus Mediated Silver Nanoparticles, Nanomaterials 2021, 11, 3227	Baker	2021	https://doi.org/10.3390/nano11123227	micosynthesis	single	Incubator	40	?	No	No	No	No	0	168	3	AgNO3	Sigma and Hi-Media Mumbai	?	1	mM	Acqueous extraxt of Alternaria sp. with NCBI Accession number: MT982648	fungal extract	Fungal extract	organic	Acqueous extraxt of Alternaria sp. with NCBI Accession number: MT982648	fungal extract	Fungal extract	organic	0.333	mg/mL	?	?	?	?	0.333	mg/mL	reducing;precursor	BA	?	?	?	?	?	?	?	?	?	washed	50% ethanol washing
Baker et al, Potentially Bioactive Fungus Mediated Silver Nanoparticles, Nanomaterials 2021, 11, 3227	Baker	2021	https://doi.org/10.3390/nano11123227	micosynthesis	single	Incubator	40	?	No	No	No	No	0	168	3	AgNO3	Sigma and Hi-Media Mumbai	?	1	mM	Acqueous extraxt of Alternaria sp. with NCBI Accession number: MT982648	fungal extract	Fungal extract	organic	Acqueous extraxt of Alternaria sp. with NCBI Accession number: MT982648	fungal extract	Fungal extract	organic	0.333	mg/mL	?	?	?	?	0.333	mg/mL	reducing;precursor	BA	?	?	?	?	?	?	?	?	?	washed	50% ethanol washing
Baker et al, Potentially Bioactive Fungus Mediated Silver Nanoparticles, Nanomaterials 2021, 11, 3227	Baker	2021	https://doi.org/10.3390/nano11123227	micosynthesis	single	Incubator	40	?	No	No	No	No	0	168	3	AgNO3	Sigma and Hi-Media Mumbai	?	1	mM	Acqueous extraxt of Alternaria sp. with NCBI Accession number: MT982648	fungal extract	Fungal extract	organic	Acqueous extraxt of Alternaria sp. with NCBI Accession number: MT982648	fungal extract	Fungal extract	organic	0.333	mg/mL	?	?	?	?	0.333	mg/mL	reducing;precursor	BA	?	?	?	?	?	?	?	?	?	washed	50% ethanol washing
Baker et al, Potentially Bioactive Fungus Mediated Silver Nanoparticles, Nanomaterials 2021, 11, 3227	Baker	2021	https://doi.org/10.3390/nano11123227	micosynthesis	single	Incubator	40	?	No	No	No	No	0	168	3	AgNO3	Sigma and Hi-Media Mumbai	?	1	mM	Acqueous extraxt of Alternaria sp. with NCBI Accession number: MT982648	fungal extract	Fungal extract	organic	Acqueous extraxt of Alternaria sp. with NCBI Accession number: MT982648	fungal extract	Fungal extract	organic	0.333	mg/mL	?	?	?	?	0.333	mg/mL	reducing;precursor	BA	?	?	?	?	?	?	?	?	?	washed	50% ethanol washing
Baker et al, Potentially Bioactive Fungus Mediated Silver Nanoparticles, Nanomaterials 2021, 11, 3227	Baker	2021	https://doi.org/10.3390/nano11123227	micosynthesis	single	Incubator	40	?	No	No	No	No	0	168	3	AgNO3	Sigma and Hi-Media Mumbai	?	1	mM	Acqueous extraxt of Alternaria sp. with NCBI Accession number: MT982648	fungal extract	Fungal extract	organic	Acqueous extraxt of Alternaria sp. with NCBI Accession number: MT982648	fungal extract	Fungal extract	organic	0.333	mg/mL	?	?	?	?	0.333	mg/mL	reducing;precursor	BA	?	?	?	?	?	?	?	?	?	washed	50% ethanol washing
Baker et al, Potentially Bioactive Fungus Mediated Silver Nanoparticles, Nanomaterials 2021, 11, 3227	Baker	2021	https://doi.org/10.3390/nano11123227	micosynthesis	single	Incubator	40	?	No	No	No	No	0	168	3	AgNO3	Sigma and Hi-Media Mumbai	?	1	mM	Acqueous extraxt of Alternaria sp. with NCBI Accession number: MT982648	fungal extract	Fungal extract	organic	Acqueous extraxt of Alternaria sp. with NCBI Accession number: MT982648	fungal extract	Fungal extract	organic	0.333	mg/mL	?	?	?	?	0.333	mg/mL	reducing;precursor	BA	?	?	?	?	?	?	?	?	?	washed	50% ethanol washing
Baker et al, Potentially Bioactive Fungus Mediated Silver Nanoparticles, Nanomaterials 2021, 11, 3227	Baker	2021	https://doi.org/10.3390/nano11123227	micosynthesis	single	Incubator	40	?	No	No	No	No	0	168	3	AgNO3	Sigma and Hi-Media Mumbai	?	1	mM	Acqueous extraxt of Alternaria sp. with NCBI Accession number: MT982648	fungal extract	Fungal extract	organic	Acqueous extraxt of Alternaria sp. with NCBI Accession number: MT982648	fungal extract	Fungal extract	organic	0.333	mg/mL	?	?	?	?	0.333	mg/mL	reducing;precursor	BA	?	?	?	?	?	?	?	?	?	washed	50% ethanol washing
Baker et al, Potentially Bioactive Fungus Mediated Silver Nanoparticles, Nanomaterials 2021, 11, 3227	Baker	2021	https://doi.org/10.3390/nano11123227	micosynthesis	single	Incubator	40	?	No	No	No	No	0	168	3	AgNO3	Sigma and Hi-Media Mumbai	?	1	mM	Acqueous extraxt of Alternaria sp. with NCBI Accession number: MT982648	fungal extract	Fungal extract	organic	Acqueous extraxt of Alternaria sp. with NCBI Accession number: MT982648	fungal extract	Fungal extract	organic	0.333	mg/mL	?	?	?	?	0.333	mg/mL	reducing;precursor	BA	?	?	?	?	?	?	?	?	?	washed	50% ethanol washing
Baker et al, Potentially Bioactive Fungus Mediated Silver Nanoparticles, Nanomaterials 2021, 11, 3227	Baker	2021	https://doi.org/10.3390/nano11123227	micosynthesis	single	Incubator	40	?	No	No	No	No	0	168	3	AgNO3	Sigma and Hi-Media Mumbai	?	1	mM	Acqueous extraxt of Alternaria sp. with NCBI Accession number: MT982648	fungal extract	Fungal extract	organic	Acqueous extraxt of Alternaria sp. with NCBI Accession number: MT982648	fungal extract	Fungal extract	organic	0.333	mg/mL	?	?	?	?	0.333	mg/mL	reducing;precursor	BA	?	?	?	?	?	?	?	?	?	washed	50% ethanol washing
Baker et al, Potentially Bioactive Fungus Mediated Silver Nanoparticles, Nanomaterials 2021, 11, 3227	Baker	2021	https://doi.org/10.3390/nano11123227	micosynthesis	single	Incubator	40	?	No	No	No	No	0	168	3	AgNO3	Sigma and Hi-Media Mumbai	?	1	mM	Acqueous extraxt of Alternaria sp. with NCBI Accession number: MT982648	fungal extract	Fungal extract	organic	Acqueous extraxt of Alternaria sp. with NCBI Accession number: MT982648	fungal extract	Fungal extract	organic	0.333	mg/mL	?	?	?	?	0.333	mg/mL	reducing;precursor	BA	?	?	?	?	?	?	?	?	?	washed	50% ethanol washing
Baker et al, Potentially Bioactive Fungus Mediated Silver Nanoparticles, Nanomaterials 2021, 11, 3227	Baker	2021	https://doi.org/10.3390/nano11123227	micosynthesis	single	Incubator	40	?	No	No	No	No	0	168	3	AgNO3	Sigma and Hi-Media Mumbai	?	1	mM	Acqueous extraxt of Alternaria sp. with NCBI Accession number: MT982648	fungal extract	Fungal extract	organic	Acqueous extraxt of Alternaria sp. with NCBI Accession number: MT982648	fungal extract	Fungal extract	organic	0.333	mg/mL	?	?	?	?	0.333	mg/mL	reducing;precursor	BA	?	?	?	?	?	?	?	?	?	washed	50% ethanol washing
Baker et al, Potentially Bioactive Fungus Mediated Silver Nanoparticles, Nanomaterials 2021, 11, 3227	Baker	2021	https://doi.org/10.3390/nano11123227	micosynthesis	single	Incubator	40	?	No	No	No	No	0	168	3	AgNO3	Sigma and Hi-Media Mumbai	?	1	mM	Acqueous extraxt of Alternaria sp. with NCBI Accession number: MT982648	fungal extract	Fungal extract	organic	Acqueous extraxt of Alternaria sp. with NCBI Accession number: MT982648	fungal extract	Fungal extract	organic	0.333	mg/mL	?	?	?	?	0.333	mg/mL	reducing;precursor	BA	?	?	?	?	?	?	?	?	?	washed	50% ethanol washing
Baker et al, Potentially Bioactive Fungus Mediated Silver Nanoparticles, Nanomaterials 2021, 11, 3227	Baker	2021	https://doi.org/10.3390/nano11123227	micosynthesis	single	Incubator	40	?	No	No	No	No	0	168	3	AgNO3	Sigma and Hi-Media Mumbai	?	1	mM	Acqueous extraxt of Alternaria sp. with NCBI Accession number: MT982648	fungal extract	Fungal extract	organic	Acqueous extraxt of Alternaria sp. with NCBI Accession number: MT982648	fungal extract	Fungal extract	organic	0.333	mg/mL	?	?	?	?	0.333	mg/mL	reducing;precursor	BA	?	?	?	?	?	?	?	?	?	washed	50% ethanol washing
Baker et al, Potentially Bioactive Fungus Mediated Silver Nanoparticles, Nanomaterials 2021, 11, 3227	Baker	2021	https://doi.org/10.3390/nano11123227	micosynthesis	single	Incubator	40	?	No	No	No	No	0	168	3	AgNO3	Sigma and Hi-Media Mumbai	?	1	mM	Acqueous extraxt of Alternaria sp. with NCBI Accession number: MT982648	fungal extract	Fungal extract	organic	Acqueous extraxt of Alternaria sp. with NCBI Accession number: MT982648	fungal extract	Fungal extract	organic	0.333	mg/mL	?	?	?	?	0.333	mg/mL	reducing;precursor	BA	?	?	?	?	?	?	?	?	?	washed	50% ethanol washing
Baker et al, Potentially Bioactive Fungus Mediated Silver Nanoparticles, Nanomaterials 2021, 11, 3227	Baker	2021	https://doi.org/10.3390/nano11123227	micosynthesis	single	Incubator	40	?	No	No	No	No	0	168	3	AgNO3	Sigma and Hi-Media Mumbai	?	1	mM	Acqueous extraxt of Alternaria sp. with NCBI Accession number: MT982648	fungal extract	Fungal extract	organic	Acqueous extraxt of Alternaria sp. with NCBI Accession number: MT982648	fungal extract	Fungal extract	organic	0.333	mg/mL	?	?	?	?	0.333	mg/mL	reducing;precursor	BA	?	?	?	?	?	?	?	?	?	washed	50% ethanol washing
Baker et al, Potentially Bioactive Fungus Mediated Silver Nanoparticles, Nanomaterials 2021, 11, 3227	Baker	2021	https://doi.org/10.3390/nano11123227	micosynthesis	single	Incubator	40	?	No	No	No	No	0	168	3	AgNO3	Sigma and Hi-Media Mumbai	?	1	mM	Acqueous extraxt of Alternaria sp. with NCBI Accession number: MT982648	fungal extract	Fungal extract	organic	Acqueous extraxt of Alternaria sp. with NCBI Accession number: MT982648	fungal extract	Fungal extract	organic	0.333	mg/mL	?	?	?	?	0.333	mg/mL	reducing;precursor	BA	?	?	?	?	?	?	?	?	?	washed	50% ethanol washing
Baker et al, Potentially Bioactive Fungus Mediated Silver Nanoparticles, Nanomaterials 2021, 11, 3227	Baker	2021	https://doi.org/10.3390/nano11123227	micosynthesis	single	Incubator	40	?	No	No	No	No	0	168	3	AgNO3	Sigma and Hi-Media Mumbai	?	1	mM	Acqueous extraxt of Alternaria sp. with NCBI Accession number: MT982648	fungal extract	Fungal extract	organic	Acqueous extraxt of Alternaria sp. with NCBI Accession number: MT982648	fungal extract	Fungal extract	organic	0.333	mg/mL	?	?	?	?	0.333	mg/mL	reducing;precursor	BA	?	?	?	?	?	?	?	?	?	washed	50% ethanol washing
Baker et al, Potentially Bioactive Fungus Mediated Silver Nanoparticles, Nanomaterials 2021, 11, 3227	Baker	2021	https://doi.org/10.3390/nano11123227	micosynthesis	single	Incubator	40	?	No	No	No	No	0	168	3	AgNO3	Sigma and Hi-Media Mumbai	?	1	mM	Acqueous extraxt of Alternaria sp. with NCBI Accession number: MT982648	fungal extract	Fungal extract	organic	Acqueous extraxt of Alternaria sp. with NCBI Accession number: MT982648	fungal extract	Fungal extract	organic	0.333	mg/mL	?	?	?	?	0.333	mg/mL	reducing;precursor	BA	?	?	?	?	?	?	?	?	?	washed	50% ethanol washing
Baker et al, Potentially Bioactive Fungus Mediated Silver Nanoparticles, Nanomaterials 2021, 11, 3227	Baker	2021	https://doi.org/10.3390/nano11123227	micosynthesis	single	Incubator	40	?	No	No	No	No	0	168	3	AgNO3	Sigma and Hi-Media Mumbai	?	1	mM	Acqueous extraxt of Alternaria sp. with NCBI Accession number: MT982648	fungal extract	Fungal extract	organic	Acqueous extraxt of Alternaria sp. with NCBI Accession number: MT982648	fungal extract	Fungal extract	organic	0.333	mg/mL	?	?	?	?	0.333	mg/mL	reducing;precursor	BA	?	?	?	?	?	?	?	?	?	washed	50% ethanol washing
Baker et al, Potentially Bioactive Fungus Mediated Silver Nanoparticles, Nanomaterials 2021, 11, 3227	Baker	2021	https://doi.org/10.3390/nano11123227	micosynthesis	single	Incubator	40	?	No	No	No	No	0	168	3	AgNO3	Sigma and Hi-Media Mumbai	?	1	mM	Acqueous extraxt of Alternaria sp. with NCBI Accession number: MT982648	fungal extract	Fungal extract	organic	Acqueous extraxt of Alternaria sp. with NCBI Accession number: MT982648	fungal extract	Fungal extract	organic	0.333	mg/mL	?	?	?	?	0.333	mg/mL	reducing;precursor	BA	?	?	?	?	?	?	?	?	?	washed	50% ethanol washing
Baker et al, Potentially Bioactive Fungus Mediated Silver Nanoparticles, Nanomaterials 2021, 11, 3227	Baker	2021	https://doi.org/10.3390/nano11123227	micosynthesis	single	Incubator	40	?	No	No	No	No	0	168	3	AgNO3	Sigma and Hi-Media Mumbai	?	1	mM	Acqueous extraxt of Alternaria sp. with NCBI Accession number: MT982648	fungal extract	Fungal extract	organic	Acqueous extraxt of Alternaria sp. with NCBI Accession number: MT982648	fungal extract	Fungal extract	organic	0.333	mg/mL	?	?	?	?	0.333	mg/mL	reducing;precursor	BA	?	?	?	?	?	?	?	?	?	washed	50% ethanol washing
Baker et al, Potentially Bioactive Fungus Mediated Silver Nanoparticles, Nanomaterials 2021, 11, 3227	Baker	2021	https://doi.org/10.3390/nano11123227	micosynthesis	single	Incubator	40	?	No	No	No	No	0	168	3	AgNO3	Sigma and Hi-Media Mumbai	?	1	mM	Acqueous extraxt of Alternaria sp. with NCBI Accession number: MT982648	fungal extract	Fungal extract	organic	Acqueous extraxt of Alternaria sp. with NCBI Accession number: MT982648	fungal extract	Fungal extract	organic	0.333	mg/mL	?	?	?	?	0.333	mg/mL	reducing;precursor	BA	?	?	?	?	?	?	?	?	?	washed	50% ethanol washing
Baker et al, Potentially Bioactive Fungus Mediated Silver Nanoparticles, Nanomaterials 2021, 11, 3227	Baker	2021	https://doi.org/10.3390/nano11123227	micosynthesis	single	Incubator	40	?	No	No	No	No	0	168	3	AgNO3	Sigma and Hi-Media Mumbai	?	1	mM	Acqueous extraxt of Alternaria sp. with NCBI Accession number: MT982648	fungal extract	Fungal extract	organic	Acqueous extraxt of Alternaria sp. with NCBI Accession number: MT982648	fungal extract	Fungal extract	organic	0.333	mg/mL	?	?	?	?	0.333	mg/mL	reducing;precursor	BA	?	?	?	?	?	?	?	?	?	washed	50% ethanol washing
Baker et al, Potentially Bioactive Fungus Mediated Silver Nanoparticles, Nanomaterials 2021, 11, 3227	Baker	2021	https://doi.org/10.3390/nano11123227	micosynthesis	single	Incubator	40	?	No	No	No	No	0	168	3	AgNO3	Sigma and Hi-Media Mumbai	?	1	mM	Acqueous extraxt of Alternaria sp. with NCBI Accession number: MT982648	fungal extract	Fungal extract	organic	Acqueous extraxt of Alternaria sp. with NCBI Accession number: MT982648	fungal extract	Fungal extract	organic	0.333	mg/mL	?	?	?	?	0.333	mg/mL	reducing;precursor	BA	?	?	?	?	?	?	?	?	?	washed	50% ethanol washing
Baker et al, Potentially Bioactive Fungus Mediated Silver Nanoparticles, Nanomaterials 2021, 11, 3227	Baker	2021	https://doi.org/10.3390/nano11123227	micosynthesis	single	Incubator	40	?	No	No	No	No	0	168	3	AgNO3	Sigma and Hi-Media Mumbai	?	1	mM	Acqueous extraxt of Alternaria sp. with NCBI Accession number: MT982648	fungal extract	Fungal extract	organic	Acqueous extraxt of Alternaria sp. with NCBI Accession number: MT982648	fungal extract	Fungal extract	organic	0.333	mg/mL	?	?	?	?	0.333	mg/mL	reducing;precursor	BA	?	?	?	?	?	?	?	?	?	washed	50% ethanol washing
Baker et al, Potentially Bioactive Fungus Mediated Silver Nanoparticles, Nanomaterials 2021, 11, 3227	Baker	2021	https://doi.org/10.3390/nano11123227	micosynthesis	single	Incubator	40	?	No	No	No	No	0	168	3	AgNO3	Sigma and Hi-Media Mumbai	?	1	mM	Acqueous extraxt of Alternaria sp. with NCBI Accession number: MT982648	fungal extract	Fungal extract	organic	Acqueous extraxt of Alternaria sp. with NCBI Accession number: MT982648	fungal extract	Fungal extract	organic	0.333	mg/mL	?	?	?	?	0.333	mg/mL	reducing;precursor	BA	?	?	?	?	?	?	?	?	?	washed	50% ethanol washing
Baker et al, Potentially Bioactive Fungus Mediated Silver Nanoparticles, Nanomaterials 2021, 11, 3227	Baker	2021	https://doi.org/10.3390/nano11123227	micosynthesis	single	Incubator	40	?	No	No	No	No	0	168	3	AgNO3	Sigma and Hi-Media Mumbai	?	1	mM	Acqueous extraxt of Alternaria sp. with NCBI Accession number: MT982648	fungal extract	Fungal extract	organic	Acqueous extraxt of Alternaria sp. with NCBI Accession number: MT982648	fungal extract	Fungal extract	organic	0.333	mg/mL	?	?	?	?	0.333	mg/mL	reducing;precursor	BA	?	?	?	?	?	?	?	?	?	washed	50% ethanol washing
Baker et al, Potentially Bioactive Fungus Mediated Silver Nanoparticles, Nanomaterials 2021, 11, 3227	Baker	2021	https://doi.org/10.3390/nano11123227	micosynthesis	single	Incubator	40	?	No	No	No	No	0	168	3	AgNO3	Sigma and Hi-Media Mumbai	?	1	mM	Acqueous extraxt of Alternaria sp. with NCBI Accession number: MT982648	fungal extract	Fungal extract	organic	Acqueous extraxt of Alternaria sp. with NCBI Accession number: MT982648	fungal extract	Fungal extract	organic	0.333	mg/mL	?	?	?	?	0.333	mg/mL	reducing;precursor	BA	?	?	?	?	?	?	?	?	?	washed	50% ethanol washing
Baker et al, Potentially Bioactive Fungus Mediated Silver Nanoparticles, Nanomaterials 2021, 11, 3227	Baker	2021	https://doi.org/10.3390/nano11123227	micosynthesis	single	Incubator	40	?	No	No	No	No	0	168	3	AgNO3	Sigma and Hi-Media Mumbai	?	1	mM	Acqueous extraxt of Alternaria sp. with NCBI Accession number: MT982648	fungal extract	Fungal extract	organic	Acqueous extraxt of Alternaria sp. with NCBI Accession number: MT982648	fungal extract	Fungal extract	organic	0.333	mg/mL	?	?	?	?	0.333	mg/mL	reducing;precursor	BA	?	?	?	?	?	?	?	?	?	washed	50% ethanol washing
Baker et al, Potentially Bioactive Fungus Mediated Silver Nanoparticles, Nanomaterials 2021, 11, 3227	Baker	2021	https://doi.org/10.3390/nano11123227	micosynthesis	single	Incubator	40	?	No	No	No	No	0	168	3	AgNO3	Sigma and Hi-Media Mumbai	?	1	mM	Acqueous extraxt of Alternaria sp. with NCBI Accession number: MT982648	fungal extract	Fungal extract	organic	Acqueous extraxt of Alternaria sp. with NCBI Accession number: MT982648	fungal extract	Fungal extract	organic	0.333	mg/mL	?	?	?	?	0.333	mg/mL	reducing;precursor	BA	?	?	?	?	?	?	?	?	?	washed	50% ethanol washing
Baker et al, Potentially Bioactive Fungus Mediated Silver Nanoparticles, Nanomaterials 2021, 11, 3227	Baker	2021	https://doi.org/10.3390/nano11123227	micosynthesis	single	Incubator	40	?	No	No	No	No	0	168	3	AgNO3	Sigma and Hi-Media Mumbai	?	1	mM	Acqueous extraxt of Alternaria sp. with NCBI Accession number: MT982648	fungal extract	Fungal extract	organic	Acqueous extraxt of Alternaria sp. with NCBI Accession number: MT982648	fungal extract	Fungal extract	organic	0.333	mg/mL	?	?	?	?	0.333	mg/mL	reducing;precursor	BA	?	?	?	?	?	?	?	?	?	washed	50% ethanol washing
Baker et al, Potentially Bioactive Fungus Mediated Silver Nanoparticles, Nanomaterials 2021, 11, 3227	Baker	2021	https://doi.org/10.3390/nano11123227	micosynthesis	single	Incubator	40	?	No	No	No	No	0	168	3	AgNO3	Sigma and Hi-Media Mumbai	?	1	mM	Acqueous extraxt of Alternaria sp. with NCBI Accession number: MT982648	fungal extract	Fungal extract	organic	Acqueous extraxt of Alternaria sp. with NCBI Accession number: MT982648	fungal extract	Fungal extract	organic	0.333	mg/mL	?	?	?	?	0.333	mg/mL	reducing;precursor	BA	?	?	?	?	?	?	?	?	?	washed	50% ethanol washing
Baker et al, Potentially Bioactive Fungus Mediated Silver Nanoparticles, Nanomaterials 2021, 11, 3227	Baker	2021	https://doi.org/10.3390/nano11123227	micosynthesis	single	Incubator	40	?	No	No	No	No	0	168	3	AgNO3	Sigma and Hi-Media Mumbai	?	1	mM	Acqueous extraxt of Alternaria sp. with NCBI Accession number: MT982648	fungal extract	Fungal extract	organic	Acqueous extraxt of Alternaria sp. with NCBI Accession number: MT982648	fungal extract	Fungal extract	organic	0.333	mg/mL	?	?	?	?	0.333	mg/mL	reducing;precursor	BA	?	?	?	?	?	?	?	?	?	washed	50% ethanol washing
Baker et al, Potentially Bioactive Fungus Mediated Silver Nanoparticles, Nanomaterials 2021, 11, 3227	Baker	2021	https://doi.org/10.3390/nano11123227	micosynthesis	single	Incubator	40	?	No	No	No	No	0	168	3	AgNO3	Sigma and Hi-Media Mumbai	?	1	mM	Acqueous extraxt of Alternaria sp. with NCBI Accession number: MT982648	fungal extract	Fungal extract	organic	Acqueous extraxt of Alternaria sp. with NCBI Accession number: MT982648	fungal extract	Fungal extract	organic	0.333	mg/mL	?	?	?	?	0.333	mg/mL	reducing;precursor	BA	?	?	?	?	?	?	?	?	?	washed	50% ethanol washing
Baker et al, Potentially Bioactive Fungus Mediated Silver Nanoparticles, Nanomaterials 2021, 11, 3227	Baker	2021	https://doi.org/10.3390/nano11123227	micosynthesis	single	Incubator	40	?	No	No	No	No	0	168	3	AgNO3	Sigma and Hi-Media Mumbai	?	1	mM	Acqueous extraxt of Alternaria sp. with NCBI Accession number: MT982648	fungal extract	Fungal extract	organic	Acqueous extraxt of Alternaria sp. with NCBI Accession number: MT982648	fungal extract	Fungal extract	organic	0.333	mg/mL	?	?	?	?	0.333	mg/mL	reducing;precursor	BA	?	?	?	?	?	?	?	?	?	washed	50% ethanol washing
Baker et al, Potentially Bioactive Fungus Mediated Silver Nanoparticles, Nanomaterials 2021, 11, 3227	Baker	2021	https://doi.org/10.3390/nano11123227	micosynthesis	single	Incubator	40	?	No	No	No	No	0	168	3	AgNO3	Sigma and Hi-Media Mumbai	?	1	mM	Acqueous extraxt of Alternaria sp. with NCBI Accession number: MT982648	fungal extract	Fungal extract	organic	Acqueous extraxt of Alternaria sp. with NCBI Accession number: MT982648	fungal extract	Fungal extract	organic	0.333	mg/mL	?	?	?	?	0.333	mg/mL	reducing;precursor	BA	?	?	?	?	?	?	?	?	?	washed	50% ethanol washing
Baker et al, Potentially Bioactive Fungus Mediated Silver Nanoparticles, Nanomaterials 2021, 11, 3227	Baker	2021	https://doi.org/10.3390/nano11123227	micosynthesis	single	Incubator	40	?	No	No	No	No	0	168	3	AgNO3	Sigma and Hi-Media Mumbai	?	1	mM	Acqueous extraxt of Alternaria sp. with NCBI Accession number: MT982648	fungal extract	Fungal extract	organic	Acqueous extraxt of Alternaria sp. with NCBI Accession number: MT982648	fungal extract	Fungal extract	organic	0.333	mg/mL	?	?	?	?	0.333	mg/mL	reducing;precursor	BA	?	?	?	?	?	?	?	?	?	washed	50% ethanol washing
Baker et al, Potentially Bioactive Fungus Mediated Silver Nanoparticles, Nanomaterials 2021, 11, 3227	Baker	2021	https://doi.org/10.3390/nano11123227	micosynthesis	single	Incubator	40	?	No	No	No	No	0	168	3	AgNO3	Sigma and Hi-Media Mumbai	?	1	mM	Acqueous extraxt of Alternaria sp. with NCBI Accession number: MT982648	fungal extract	Fungal extract	organic	Acqueous extraxt of Alternaria sp. with NCBI Accession number: MT982648	fungal extract	Fungal extract	organic	0.333	mg/mL	?	?	?	?	0.333	mg/mL	reducing;precursor	BA	?	?	?	?	?	?	?	?	?	washed	50% ethanol washing
Baker et al, Potentially Bioactive Fungus Mediated Silver Nanoparticles, Nanomaterials 2021, 11, 3227	Baker	2021	https://doi.org/10.3390/nano11123227	micosynthesis	single	Incubator	40	?	No	No	No	No	0	168	3	AgNO3	Sigma and Hi-Media Mumbai	?	1	mM	Acqueous extraxt of Alternaria sp. with NCBI Accession number: MT982648	fungal extract	Fungal extract	organic	Acqueous extraxt of Alternaria sp. with NCBI Accession number: MT982648	fungal extract	Fungal extract	organic	0.333	mg/mL	?	?	?	?	0.333	mg/mL	reducing;precursor	BA	?	?	?	?	?	?	?	?	?	washed	50% ethanol washing
Baker et al, Potentially Bioactive Fungus Mediated Silver Nanoparticles, Nanomaterials 2021, 11, 3227	Baker	2021	https://doi.org/10.3390/nano11123227	micosynthesis	single	Incubator	40	?	No	No	No	No	0	168	3	AgNO3	Sigma and Hi-Media Mumbai	?	1	mM	Acqueous extraxt of Alternaria sp. with NCBI Accession number: MT982648	fungal extract	Fungal extract	organic	Acqueous extraxt of Alternaria sp. with NCBI Accession number: MT982648	fungal extract	Fungal extract	organic	0.333	mg/mL	?	?	?	?	0.333	mg/mL	reducing;precursor	BA	?	?	?	?	?	?	?	?	?	washed	50% ethanol washing
Baker et al, Potentially Bioactive Fungus Mediated Silver Nanoparticles, Nanomaterials 2021, 11, 3227	Baker	2021	https://doi.org/10.3390/nano11123227	micosynthesis	single	Incubator	40	?	No	No	No	No	0	168	3	AgNO3	Sigma and Hi-Media Mumbai	?	1	mM	Acqueous extraxt of Alternaria sp. with NCBI Accession number: MT982648	fungal extract	Fungal extract	organic	Acqueous extraxt of Alternaria sp. with NCBI Accession number: MT982648	fungal extract	Fungal extract	organic	0.333	mg/mL	?	?	?	?	0.333	mg/mL	reducing;precursor	BA	?	?	?	?	?	?	?	?	?	washed	50% ethanol washing
Baker et al, Potentially Bioactive Fungus Mediated Silver Nanoparticles, Nanomaterials 2021, 11, 3227	Baker	2021	https://doi.org/10.3390/nano11123227	micosynthesis	single	Incubator	40	?	No	No	No	No	0	168	3	AgNO3	Sigma and Hi-Media Mumbai	?	1	mM	Acqueous extraxt of Alternaria sp. with NCBI Accession number: MT982648	fungal extract	Fungal extract	organic	Acqueous extraxt of Alternaria sp. with NCBI Accession number: MT982648	fungal extract	Fungal extract	organic	0.333	mg/mL	?	?	?	?	0.333	mg/mL	reducing;precursor	BA	?	?	?	?	?	?	?	?	?	washed	50% ethanol washing
Baker et al, Potentially Bioactive Fungus Mediated Silver Nanoparticles, Nanomaterials 2021, 11, 3227	Baker	2021	https://doi.org/10.3390/nano11123227	micosynthesis	single	Incubator	40	?	No	No	No	No	0	168	3	AgNO3	Sigma and Hi-Media Mumbai	?	1	mM	Acqueous extraxt of Alternaria sp. with NCBI Accession number: MT982648	fungal extract	Fungal extract	organic	Acqueous extraxt of Alternaria sp. with NCBI Accession number: MT982648	fungal extract	Fungal extract	organic	0.333	mg/mL	?	?	?	?	0.333	mg/mL	reducing;precursor	BA	?	?	?	?	?	?	?	?	?	washed	50% ethanol washing
Baker et al, Potentially Bioactive Fungus Mediated Silver Nanoparticles, Nanomaterials 2021, 11, 3227	Baker	2021	https://doi.org/10.3390/nano11123227	micosynthesis	single	Incubator	40	?	No	No	No	No	0	168	3	AgNO3	Sigma and Hi-Media Mumbai	?	1	mM	Acqueous extraxt of Alternaria sp. with NCBI Accession number: MT982648	fungal extract	Fungal extract	organic	Acqueous extraxt of Alternaria sp. with NCBI Accession number: MT982648	fungal extract	Fungal extract	organic	0.333	mg/mL	?	?	?	?	0.333	mg/mL	reducing;precursor	BA	?	?	?	?	?	?	?	?	?	washed	50% ethanol washing
Baker et al, Potentially Bioactive Fungus Mediated Silver Nanoparticles, Nanomaterials 2021, 11, 3227	Baker	2021	https://doi.org/10.3390/nano11123227	micosynthesis	single	Incubator	40	?	No	No	No	No	0	168	3	AgNO3	Sigma and Hi-Media Mumbai	?	1	mM	Acqueous extraxt of Alternaria sp. with NCBI Accession number: MT982648	fungal extract	Fungal extract	organic	Acqueous extraxt of Alternaria sp. with NCBI Accession number: MT982648	fungal extract	Fungal extract	organic	0.333	mg/mL	?	?	?	?	0.333	mg/mL	reducing;precursor	BA	?	?	?	?	?	?	?	?	?	washed	50% ethanol washing
Baker et al, Potentially Bioactive Fungus Mediated Silver Nanoparticles, Nanomaterials 2021, 11, 3227	Baker	2021	https://doi.org/10.3390/nano11123227	micosynthesis	single	Incubator	40	?	No	No	No	No	0	168	3	AgNO3	Sigma and Hi-Media Mumbai	?	1	mM	Acqueous extraxt of Alternaria sp. with NCBI Accession number: MT982648	fungal extract	Fungal extract	organic	Acqueous extraxt of Alternaria sp. with NCBI Accession number: MT982648	fungal extract	Fungal extract	organic	0.333	mg/mL	?	?	?	?	0.333	mg/mL	reducing;precursor	BA	?	?	?	?	?	?	?	?	?	washed	50% ethanol washing
Baker et al, Potentially Bioactive Fungus Mediated Silver Nanoparticles, Nanomaterials 2021, 11, 3227	Baker	2021	https://doi.org/10.3390/nano11123227	micosynthesis	single	Incubator	40	?	No	No	No	No	0	168	3	AgNO3	Sigma and Hi-Media Mumbai	?	1	mM	Acqueous extraxt of Alternaria sp. with NCBI Accession number: MT982648	fungal extract	Fungal extract	organic	Acqueous extraxt of Alternaria sp. with NCBI Accession number: MT982648	fungal extract	Fungal extract	organic	0.333	mg/mL	?	?	?	?	0.333	mg/mL	reducing;precursor	BA	?	?	?	?	?	?	?	?	?	washed	50% ethanol washing
Baker et al, Potentially Bioactive Fungus Mediated Silver Nanoparticles, Nanomaterials 2021, 11, 3227	Baker	2021	https://doi.org/10.3390/nano11123227	micosynthesis	single	Incubator	40	?	No	No	No	No	0	168	3	AgNO3	Sigma and Hi-Media Mumbai	?	1	mM	Acqueous extraxt of Alternaria sp. with NCBI Accession number: MT982648	fungal extract	Fungal extract	organic	Acqueous extraxt of Alternaria sp. with NCBI Accession number: MT982648	fungal extract	Fungal extract	organic	0.333	mg/mL	?	?	?	?	0.333	mg/mL	reducing;precursor	BA	?	?	?	?	?	?	?	?	?	washed	50% ethanol washing
Baker et al, Potentially Bioactive Fungus Mediated Silver Nanoparticles, Nanomaterials 2021, 11, 3227	Baker	2021	https://doi.org/10.3390/nano11123227	micosynthesis	single	Incubator	40	?	No	No	No	No	0	168	3	AgNO3	Sigma and Hi-Media Mumbai	?	1	mM	Acqueous extraxt of Alternaria sp. with NCBI Accession number: MT982648	fungal extract	Fungal extract	organic	Acqueous extraxt of Alternaria sp. with NCBI Accession number: MT982648	fungal extract	Fungal extract	organic	0.333	mg/mL	?	?	?	?	0.333	mg/mL	reducing;precursor	BA	?	?	?	?	?	?	?	?	?	washed	50% ethanol washing
Baker et al, Potentially Bioactive Fungus Mediated Silver Nanoparticles, Nanomaterials 2021, 11, 3227	Baker	2021	https://doi.org/10.3390/nano11123227	micosynthesis	single	Incubator	40	?	No	No	No	No	0	168	3	AgNO3	Sigma and Hi-Media Mumbai	?	1	mM	Acqueous extraxt of Alternaria sp. with NCBI Accession number: MT982648	fungal extract	Fungal extract	organic	Acqueous extraxt of Alternaria sp. with NCBI Accession number: MT982648	fungal extract	Fungal extract	organic	0.333	mg/mL	?	?	?	?	0.333	mg/mL	reducing;precursor	BA	?	?	?	?	?	?	?	?	?	washed	50% ethanol washing
Baker et al, Potentially Bioactive Fungus Mediated Silver Nanoparticles, Nanomaterials 2021, 11, 3227	Baker	2021	https://doi.org/10.3390/nano11123227	micosynthesis	single	Incubator	40	?	No	No	No	No	0	168	3	AgNO3	Sigma and Hi-Media Mumbai	?	1	mM	Acqueous extraxt of Alternaria sp. with NCBI Accession number: MT982648	fungal extract	Fungal extract	organic	Acqueous extraxt of Alternaria sp. with NCBI Accession number: MT982648	fungal extract	Fungal extract	organic	0.333	mg/mL	?	?	?	?	0.333	mg/mL	reducing;precursor	BA	?	?	?	?	?	?	?	?	?	washed	50% ethanol washing
Baker et al, Potentially Bioactive Fungus Mediated Silver Nanoparticles, Nanomaterials 2021, 11, 3227	Baker	2021	https://doi.org/10.3390/nano11123227	micosynthesis	single	Incubator	40	?	No	No	No	No	0	168	3	AgNO3	Sigma and Hi-Media Mumbai	?	1	mM	Acqueous extraxt of Alternaria sp. with NCBI Accession number: MT982648	fungal extract	Fungal extract	organic	Acqueous extraxt of Alternaria sp. with NCBI Accession number: MT982648	fungal extract	Fungal extract	organic	0.333	mg/mL	?	?	?	?	0.333	mg/mL	reducing;precursor	BA	?	?	?	?	?	?	?	?	?	washed	50% ethanol washing
Baker et al, Potentially Bioactive Fungus Mediated Silver Nanoparticles, Nanomaterials 2021, 11, 3227	Baker	2021	https://doi.org/10.3390/nano11123227	micosynthesis	single	Incubator	40	?	No	No	No	No	0	168	3	AgNO3	Sigma and Hi-Media Mumbai	?	1	mM	Acqueous extraxt of Alternaria sp. with NCBI Accession number: MT982648	fungal extract	Fungal extract	organic	Acqueous extraxt of Alternaria sp. with NCBI Accession number: MT982648	fungal extract	Fungal extract	organic	0.333	mg/mL	?	?	?	?	0.333	mg/mL	reducing;precursor	BA	?	?	?	?	?	?	?	?	?	washed	50% ethanol washing
Baker et al, Potentially Bioactive Fungus Mediated Silver Nanoparticles, Nanomaterials 2021, 11, 3227	Baker	2021	https://doi.org/10.3390/nano11123227	micosynthesis	single	Incubator	40	?	No	No	No	No	0	168	3	AgNO3	Sigma and Hi-Media Mumbai	?	1	mM	Acqueous extraxt of Alternaria sp. with NCBI Accession number: MT982648	fungal extract	Fungal extract	organic	Acqueous extraxt of Alternaria sp. with NCBI Accession number: MT982648	fungal extract	Fungal extract	organic	0.333	mg/mL	?	?	?	?	0.333	mg/mL	reducing;precursor	BA	?	?	?	?	?	?	?	?	?	washed	50% ethanol washing
Baker et al, Potentially Bioactive Fungus Mediated Silver Nanoparticles, Nanomaterials 2021, 11, 3227	Baker	2021	https://doi.org/10.3390/nano11123227	micosynthesis	single	Incubator	40	?	No	No	No	No	0	168	3	AgNO3	Sigma and Hi-Media Mumbai	?	1	mM	Acqueous extraxt of Alternaria sp. with NCBI Accession number: MT982648	fungal extract	Fungal extract	organic	Acqueous extraxt of Alternaria sp. with NCBI Accession number: MT982648	fungal extract	Fungal extract	organic	0.333	mg/mL	?	?	?	?	0.333	mg/mL	reducing;precursor	BA	?	?	?	?	?	?	?	?	?	washed	50% ethanol washing
Baker et al, Potentially Bioactive Fungus Mediated Silver Nanoparticles, Nanomaterials 2021, 11, 3227	Baker	2021	https://doi.org/10.3390/nano11123227	micosynthesis	single	Incubator	40	?	No	No	No	No	0	168	3	AgNO3	Sigma and Hi-Media Mumbai	?	1	mM	Acqueous extraxt of Alternaria sp. with NCBI Accession number: MT982648	fungal extract	Fungal extract	organic	Acqueous extraxt of Alternaria sp. with NCBI Accession number: MT982648	fungal extract	Fungal extract	organic	0.333	mg/mL	?	?	?	?	0.333	mg/mL	reducing;precursor	BA	?	?	?	?	?	?	?	?	?	washed	50% ethanol washing
Baker et al, Potentially Bioactive Fungus Mediated Silver Nanoparticles, Nanomaterials 2021, 11, 3227	Baker	2021	https://doi.org/10.3390/nano11123227	micosynthesis	single	Incubator	40	?	No	No	No	No	0	168	3	AgNO3	Sigma and Hi-Media Mumbai	?	1	mM	Acqueous extraxt of Alternaria sp. with NCBI Accession number: MT982648	fungal extract	Fungal extract	organic	Acqueous extraxt of Alternaria sp. with NCBI Accession number: MT982648	fungal extract	Fungal extract	organic	0.333	mg/mL	?	?	?	?	0.333	mg/mL	reducing;precursor	BA	?	?	?	?	?	?	?	?	?	washed	50% ethanol washing
Baker et al, Potentially Bioactive Fungus Mediated Silver Nanoparticles, Nanomaterials 2021, 11, 3227	Baker	2021	https://doi.org/10.3390/nano11123227	micosynthesis	single	Incubator	40	?	No	No	No	No	0	168	3	AgNO3	Sigma and Hi-Media Mumbai	?	1	mM	Acqueous extraxt of Alternaria sp. with NCBI Accession number: MT982648	fungal extract	Fungal extract	organic	Acqueous extraxt of Alternaria sp. with NCBI Accession number: MT982648	fungal extract	Fungal extract	organic	0.333	mg/mL	?	?	?	?	0.333	mg/mL	reducing;precursor	BA	?	?	?	?	?	?	?	?	?	washed	50% ethanol washing
Baker et al, Potentially Bioactive Fungus Mediated Silver Nanoparticles, Nanomaterials 2021, 11, 3227	Baker	2021	https://doi.org/10.3390/nano11123227	micosynthesis	single	Incubator	40	?	No	No	No	No	0	168	3	AgNO3	Sigma and Hi-Media Mumbai	?	1	mM	Acqueous extraxt of Alternaria sp. with NCBI Accession number: MT982648	fungal extract	Fungal extract	organic	Acqueous extraxt of Alternaria sp. with NCBI Accession number: MT982648	fungal extract	Fungal extract	organic	0.333	mg/mL	?	?	?	?	0.333	mg/mL	reducing;precursor	BA	?	?	?	?	?	?	?	?	?	washed	50% ethanol washing
Baker et al, Potentially Bioactive Fungus Mediated Silver Nanoparticles, Nanomaterials 2021, 11, 3227	Baker	2021	https://doi.org/10.3390/nano11123227	micosynthesis	single	Incubator	40	?	No	No	No	No	0	168	3	AgNO3	Sigma and Hi-Media Mumbai	?	1	mM	Acqueous extraxt of Alternaria sp. with NCBI Accession number: MT982648	fungal extract	Fungal extract	organic	Acqueous extraxt of Alternaria sp. with NCBI Accession number: MT982648	fungal extract	Fungal extract	organic	0.333	mg/mL	?	?	?	?	0.333	mg/mL	reducing;precursor	BA	?	?	?	?	?	?	?	?	?	washed	50% ethanol washing
Baker et al, Potentially Bioactive Fungus Mediated Silver Nanoparticles, Nanomaterials 2021, 11, 3227	Baker	2021	https://doi.org/10.3390/nano11123227	micosynthesis	single	Incubator	40	?	No	No	No	No	0	168	3	AgNO3	Sigma and Hi-Media Mumbai	?	1	mM	Acqueous extraxt of Alternaria sp. with NCBI Accession number: MT982648	fungal extract	Fungal extract	organic	Acqueous extraxt of Alternaria sp. with NCBI Accession number: MT982648	fungal extract	Fungal extract	organic	0.333	mg/mL	?	?	?	?	0.333	mg/mL	reducing;precursor	BA	?	?	?	?	?	?	?	?	?	washed	50% ethanol washing
Baker et al, Potentially Bioactive Fungus Mediated Silver Nanoparticles, Nanomaterials 2021, 11, 3227	Baker	2021	https://doi.org/10.3390/nano11123227	micosynthesis	single	Incubator	40	?	No	No	No	No	0	168	3	AgNO3	Sigma and Hi-Media Mumbai	?	1	mM	Acqueous extraxt of Alternaria sp. with NCBI Accession number: MT982648	fungal extract	Fungal extract	organic	Acqueous extraxt of Alternaria sp. with NCBI Accession number: MT982648	fungal extract	Fungal extract	organic	0.333	mg/mL	?	?	?	?	0.333	mg/mL	reducing;precursor	BA	?	?	?	?	?	?	?	?	?	washed	50% ethanol washing
Baker et al, Potentially Bioactive Fungus Mediated Silver Nanoparticles, Nanomaterials 2021, 11, 3227	Baker	2021	https://doi.org/10.3390/nano11123227	micosynthesis	single	Incubator	40	?	No	No	No	No	0	168	3	AgNO3	Sigma and Hi-Media Mumbai	?	1	mM	Acqueous extraxt of Alternaria sp. with NCBI Accession number: MT982648	fungal extract	Fungal extract	organic	Acqueous extraxt of Alternaria sp. with NCBI Accession number: MT982648	fungal extract	Fungal extract	organic	0.333	mg/mL	?	?	?	?	0.333	mg/mL	reducing;precursor	BA	?	?	?	?	?	?	?	?	?	washed	50% ethanol washing
Baker et al, Potentially Bioactive Fungus Mediated Silver Nanoparticles, Nanomaterials 2021, 11, 3227	Baker	2021	https://doi.org/10.3390/nano11123227	micosynthesis	single	Incubator	40	?	No	No	No	No	0	168	3	AgNO3	Sigma and Hi-Media Mumbai	?	1	mM	Acqueous extraxt of Alternaria sp. with NCBI Accession number: MT982648	fungal extract	Fungal extract	organic	Acqueous extraxt of Alternaria sp. with NCBI Accession number: MT982648	fungal extract	Fungal extract	organic	0.333	mg/mL	?	?	?	?	0.333	mg/mL	reducing;precursor	BA	?	?	?	?	?	?	?	?	?	washed	50% ethanol washing
Baker et al, Potentially Bioactive Fungus Mediated Silver Nanoparticles, Nanomaterials 2021, 11, 3227	Baker	2021	https://doi.org/10.3390/nano11123227	micosynthesis	single	Incubator	40	?	No	No	No	No	0	168	3	AgNO3	Sigma and Hi-Media Mumbai	?	1	mM	Acqueous extraxt of Alternaria sp. with NCBI Accession number: MT982648	fungal extract	Fungal extract	organic	Acqueous extraxt of Alternaria sp. with NCBI Accession number: MT982648	fungal extract	Fungal extract	organic	0.333	mg/mL	?	?	?	?	0.333	mg/mL	reducing;precursor	BA	?	?	?	?	?	?	?	?	?	washed	50% ethanol washing
Baker et al, Potentially Bioactive Fungus Mediated Silver Nanoparticles, Nanomaterials 2021, 11, 3227	Baker	2021	https://doi.org/10.3390/nano11123227	micosynthesis	single	Incubator	40	?	No	No	No	No	0	168	3	AgNO3	Sigma and Hi-Media Mumbai	?	1	mM	Acqueous extraxt of Alternaria sp. with NCBI Accession number: MT982648	fungal extract	Fungal extract	organic	Acqueous extraxt of Alternaria sp. with NCBI Accession number: MT982648	fungal extract	Fungal extract	organic	0.333	mg/mL	?	?	?	?	0.333	mg/mL	reducing;precursor	BA	?	?	?	?	?	?	?	?	?	washed	50% ethanol washing
Baker et al, Potentially Bioactive Fungus Mediated Silver Nanoparticles, Nanomaterials 2021, 11, 3227	Baker	2021	https://doi.org/10.3390/nano11123227	micosynthesis	single	Incubator	40	?	No	No	No	No	0	168	3	AgNO3	Sigma and Hi-Media Mumbai	?	1	mM	Acqueous extraxt of Alternaria sp. with NCBI Accession number: MT982648	fungal extract	Fungal extract	organic	Acqueous extraxt of Alternaria sp. with NCBI Accession number: MT982648	fungal extract	Fungal extract	organic	0.333	mg/mL	?	?	?	?	0.333	mg/mL	reducing;precursor	BA	?	?	?	?	?	?	?	?	?	washed	50% ethanol washing
Baker et al, Potentially Bioactive Fungus Mediated Silver Nanoparticles, Nanomaterials 2021, 11, 3227	Baker	2021	https://doi.org/10.3390/nano11123227	micosynthesis	single	Incubator	40	?	No	No	No	No	0	168	3	AgNO3	Sigma and Hi-Media Mumbai	?	1	mM	Acqueous extraxt of Alternaria sp. with NCBI Accession number: MT982648	fungal extract	Fungal extract	organic	Acqueous extraxt of Alternaria sp. with NCBI Accession number: MT982648	fungal extract	Fungal extract	organic	0.333	mg/mL	?	?	?	?	0.333	mg/mL	reducing;precursor	BA	?	?	?	?	?	?	?	?	?	washed	50% ethanol washing
Baker et al, Potentially Bioactive Fungus Mediated Silver Nanoparticles, Nanomaterials 2021, 11, 3227	Baker	2021	https://doi.org/10.3390/nano11123227	micosynthesis	single	Incubator	40	?	No	No	No	No	0	168	3	AgNO3	Sigma and Hi-Media Mumbai	?	1	mM	Acqueous extraxt of Alternaria sp. with NCBI Accession number: MT982648	fungal extract	Fungal extract	organic	Acqueous extraxt of Alternaria sp. with NCBI Accession number: MT982648	fungal extract	Fungal extract	organic	0.333	mg/mL	?	?	?	?	0.333	mg/mL	reducing;precursor	BA	?	?	?	?	?	?	?	?	?	washed	50% ethanol washing
Baker et al, Potentially Bioactive Fungus Mediated Silver Nanoparticles, Nanomaterials 2021, 11, 3227	Baker	2021	https://doi.org/10.3390/nano11123227	micosynthesis	single	Incubator	40	?	No	No	No	No	0	168	3	AgNO3	Sigma and Hi-Media Mumbai	?	1	mM	Acqueous extraxt of Alternaria sp. with NCBI Accession number: MT982648	fungal extract	Fungal extract	organic	Acqueous extraxt of Alternaria sp. with NCBI Accession number: MT982648	fungal extract	Fungal extract	organic	0.333	mg/mL	?	?	?	?	0.333	mg/mL	reducing;precursor	BA	?	?	?	?	?	?	?	?	?	washed	50% ethanol washing
Baker et al, Potentially Bioactive Fungus Mediated Silver Nanoparticles, Nanomaterials 2021, 11, 3227	Baker	2021	https://doi.org/10.3390/nano11123227	micosynthesis	single	Incubator	40	?	No	No	No	No	0	168	3	AgNO3	Sigma and Hi-Media Mumbai	?	1	mM	Acqueous extraxt of Alternaria sp. with NCBI Accession number: MT982648	fungal extract	Fungal extract	organic	Acqueous extraxt of Alternaria sp. with NCBI Accession number: MT982648	fungal extract	Fungal extract	organic	0.333	mg/mL	?	?	?	?	0.333	mg/mL	reducing;precursor	BA	?	?	?	?	?	?	?	?	?	washed	50% ethanol washing
Baker et al, Potentially Bioactive Fungus Mediated Silver Nanoparticles, Nanomaterials 2021, 11, 3227	Baker	2021	https://doi.org/10.3390/nano11123227	micosynthesis	single	Incubator	40	?	No	No	No	No	0	168	3	AgNO3	Sigma and Hi-Media Mumbai	?	1	mM	Acqueous extraxt of Alternaria sp. with NCBI Accession number: MT982648	fungal extract	Fungal extract	organic	Acqueous extraxt of Alternaria sp. with NCBI Accession number: MT982648	fungal extract	Fungal extract	organic	0.333	mg/mL	?	?	?	?	0.333	mg/mL	reducing;precursor	BA	?	?	?	?	?	?	?	?	?	washed	50% ethanol washing
Baker et al, Potentially Bioactive Fungus Mediated Silver Nanoparticles, Nanomaterials 2021, 11, 3227	Baker	2021	https://doi.org/10.3390/nano11123227	micosynthesis	single	Incubator	40	?	No	No	No	No	0	168	3	AgNO3	Sigma and Hi-Media Mumbai	?	1	mM	Acqueous extraxt of Alternaria sp. with NCBI Accession number: MT982648	fungal extract	Fungal extract	organic	Acqueous extraxt of Alternaria sp. with NCBI Accession number: MT982648	fungal extract	Fungal extract	organic	0.333	mg/mL	?	?	?	?	0.333	mg/mL	reducing;precursor	BA	?	?	?	?	?	?	?	?	?	washed	50% ethanol washing
Baker et al, Potentially Bioactive Fungus Mediated Silver Nanoparticles, Nanomaterials 2021, 11, 3227	Baker	2021	https://doi.org/10.3390/nano11123227	micosynthesis	single	Incubator	40	?	No	No	No	No	0	168	3	AgNO3	Sigma and Hi-Media Mumbai	?	1	mM	Acqueous extraxt of Alternaria sp. with NCBI Accession number: MT982648	fungal extract	Fungal extract	organic	Acqueous extraxt of Alternaria sp. with NCBI Accession number: MT982648	fungal extract	Fungal extract	organic	0.333	mg/mL	?	?	?	?	0.333	mg/mL	reducing;precursor	BA	?	?	?	?	?	?	?	?	?	washed	50% ethanol washing
Baker et al, Potentially Bioactive Fungus Mediated Silver Nanoparticles, Nanomaterials 2021, 11, 3227	Baker	2021	https://doi.org/10.3390/nano11123227	micosynthesis	single	Incubator	40	?	No	No	No	No	0	168	3	AgNO3	Sigma and Hi-Media Mumbai	?	1	mM	Acqueous extraxt of Alternaria sp. with NCBI Accession number: MT982648	fungal extract	Fungal extract	organic	Acqueous extraxt of Alternaria sp. with NCBI Accession number: MT982648	fungal extract	Fungal extract	organic	0.333	mg/mL	?	?	?	?	0.333	mg/mL	reducing;precursor	BA	?	?	?	?	?	?	?	?	?	washed	50% ethanol washing
Baker et al, Potentially Bioactive Fungus Mediated Silver Nanoparticles, Nanomaterials 2021, 11, 3227	Baker	2021	https://doi.org/10.3390/nano11123227	micosynthesis	single	Incubator	40	?	No	No	No	No	0	168	3	AgNO3	Sigma and Hi-Media Mumbai	?	1	mM	Acqueous extraxt of Alternaria sp. with NCBI Accession number: MT982648	fungal extract	Fungal extract	organic	Acqueous extraxt of Alternaria sp. with NCBI Accession number: MT982648	fungal extract	Fungal extract	organic	0.333	mg/mL	?	?	?	?	0.333	mg/mL	reducing;precursor	BA	?	?	?	?	?	?	?	?	?	washed	50% ethanol washing
Baker et al, Potentially Bioactive Fungus Mediated Silver Nanoparticles, Nanomaterials 2021, 11, 3227	Baker	2021	https://doi.org/10.3390/nano11123227	micosynthesis	single	Incubator	40	?	No	No	No	No	0	168	3	AgNO3	Sigma and Hi-Media Mumbai	?	1	mM	Acqueous extraxt of Alternaria sp. with NCBI Accession number: MT982648	fungal extract	Fungal extract	organic	Acqueous extraxt of Alternaria sp. with NCBI Accession number: MT982648	fungal extract	Fungal extract	organic	0.333	mg/mL	?	?	?	?	0.333	mg/mL	reducing;precursor	BA	?	?	?	?	?	?	?	?	?	washed	50% ethanol washing
Baker et al, Potentially Bioactive Fungus Mediated Silver Nanoparticles, Nanomaterials 2021, 11, 3227	Baker	2021	https://doi.org/10.3390/nano11123227	micosynthesis	single	Incubator	40	?	No	No	No	No	0	168	3	AgNO3	Sigma and Hi-Media Mumbai	?	1	mM	Acqueous extraxt of Alternaria sp. with NCBI Accession number: MT982648	fungal extract	Fungal extract	organic	Acqueous extraxt of Alternaria sp. with NCBI Accession number: MT982648	fungal extract	Fungal extract	organic	0.333	mg/mL	?	?	?	?	0.333	mg/mL	reducing;precursor	BA	?	?	?	?	?	?	?	?	?	washed	50% ethanol washing
Baker et al, Potentially Bioactive Fungus Mediated Silver Nanoparticles, Nanomaterials 2021, 11, 3227	Baker	2021	https://doi.org/10.3390/nano11123227	micosynthesis	single	Incubator	40	?	No	No	No	No	0	168	3	AgNO3	Sigma and Hi-Media Mumbai	?	1	mM	Acqueous extraxt of Alternaria sp. with NCBI Accession number: MT982648	fungal extract	Fungal extract	organic	Acqueous extraxt of Alternaria sp. with NCBI Accession number: MT982648	fungal extract	Fungal extract	organic	0.333	mg/mL	?	?	?	?	0.333	mg/mL	reducing;precursor	BA	?	?	?	?	?	?	?	?	?	washed	50% ethanol washing
Baker et al, Potentially Bioactive Fungus Mediated Silver Nanoparticles, Nanomaterials 2021, 11, 3227	Baker	2021	https://doi.org/10.3390/nano11123227	micosynthesis	single	Incubator	40	?	No	No	No	No	0	168	3	AgNO3	Sigma and Hi-Media Mumbai	?	1	mM	Acqueous extraxt of Alternaria sp. with NCBI Accession number: MT982648	fungal extract	Fungal extract	organic	Acqueous extraxt of Alternaria sp. with NCBI Accession number: MT982648	fungal extract	Fungal extract	organic	0.333	mg/mL	?	?	?	?	0.333	mg/mL	reducing;precursor	BA	?	?	?	?	?	?	?	?	?	washed	50% ethanol washing
Baker et al, Potentially Bioactive Fungus Mediated Silver Nanoparticles, Nanomaterials 2021, 11, 3227	Baker	2021	https://doi.org/10.3390/nano11123227	micosynthesis	single	Incubator	40	?	No	No	No	No	0	168	3	AgNO3	Sigma and Hi-Media Mumbai	?	1	mM	Acqueous extraxt of Alternaria sp. with NCBI Accession number: MT982648	fungal extract	Fungal extract	organic	Acqueous extraxt of Alternaria sp. with NCBI Accession number: MT982648	fungal extract	Fungal extract	organic	0.333	mg/mL	?	?	?	?	0.333	mg/mL	reducing;precursor	BA	?	?	?	?	?	?	?	?	?	washed	50% ethanol washing
Baker et al, Potentially Bioactive Fungus Mediated Silver Nanoparticles, Nanomaterials 2021, 11, 3227	Baker	2021	https://doi.org/10.3390/nano11123227	micosynthesis	single	Incubator	40	?	No	No	No	No	0	168	3	AgNO3	Sigma and Hi-Media Mumbai	?	1	mM	Acqueous extraxt of Alternaria sp. with NCBI Accession number: MT982648	fungal extract	Fungal extract	organic	Acqueous extraxt of Alternaria sp. with NCBI Accession number: MT982648	fungal extract	Fungal extract	organic	0.333	mg/mL	?	?	?	?	0.333	mg/mL	reducing;precursor	BA	?	?	?	?	?	?	?	?	?	washed	50% ethanol washing
Baker et al, Potentially Bioactive Fungus Mediated Silver Nanoparticles, Nanomaterials 2021, 11, 3227	Baker	2021	https://doi.org/10.3390/nano11123227	micosynthesis	single	Incubator	40	?	No	No	No	No	0	168	3	AgNO3	Sigma and Hi-Media Mumbai	?	1	mM	Acqueous extraxt of Alternaria sp. with NCBI Accession number: MT982648	fungal extract	Fungal extract	organic	Acqueous extraxt of Alternaria sp. with NCBI Accession number: MT982648	fungal extract	Fungal extract	organic	0.333	mg/mL	?	?	?	?	0.333	mg/mL	reducing;precursor	BA	?	?	?	?	?	?	?	?	?	washed	50% ethanol washing
Baker et al, Potentially Bioactive Fungus Mediated Silver Nanoparticles, Nanomaterials 2021, 11, 3227	Baker	2021	https://doi.org/10.3390/nano11123227	micosynthesis	single	Incubator	40	?	No	No	No	No	0	168	3	AgNO3	Sigma and Hi-Media Mumbai	?	1	mM	Acqueous extraxt of Alternaria sp. with NCBI Accession number: MT982648	fungal extract	Fungal extract	organic	Acqueous extraxt of Alternaria sp. with NCBI Accession number: MT982648	fungal extract	Fungal extract	organic	0.333	mg/mL	?	?	?	?	0.333	mg/mL	reducing;precursor	BA	?	?	?	?	?	?	?	?	?	washed	50% ethanol washing
Baker et al, Potentially Bioactive Fungus Mediated Silver Nanoparticles, Nanomaterials 2021, 11, 3227	Baker	2021	https://doi.org/10.3390/nano11123227	micosynthesis	single	Incubator	40	?	No	No	No	No	0	168	3	AgNO3	Sigma and Hi-Media Mumbai	?	1	mM	Acqueous extraxt of Alternaria sp. with NCBI Accession number: MT982648	fungal extract	Fungal extract	organic	Acqueous extraxt of Alternaria sp. with NCBI Accession number: MT982648	fungal extract	Fungal extract	organic	0.333	mg/mL	?	?	?	?	0.333	mg/mL	reducing;precursor	BA	?	?	?	?	?	?	?	?	?	washed	50% ethanol washing
Baker et al, Potentially Bioactive Fungus Mediated Silver Nanoparticles, Nanomaterials 2021, 11, 3227	Baker	2021	https://doi.org/10.3390/nano11123227	micosynthesis	single	Incubator	40	?	No	No	No	No	0	168	3	AgNO3	Sigma and Hi-Media Mumbai	?	1	mM	Acqueous extraxt of Alternaria sp. with NCBI Accession number: MT982648	fungal extract	Fungal extract	organic	Acqueous extraxt of Alternaria sp. with NCBI Accession number: MT982648	fungal extract	Fungal extract	organic	0.333	mg/mL	?	?	?	?	0.333	mg/mL	reducing;precursor	BA	?	?	?	?	?	?	?	?	?	washed	50% ethanol washing
Baker et al, Potentially Bioactive Fungus Mediated Silver Nanoparticles, Nanomaterials 2021, 11, 3227	Baker	2021	https://doi.org/10.3390/nano11123227	micosynthesis	single	Incubator	40	?	No	No	No	No	0	168	3	AgNO3	Sigma and Hi-Media Mumbai	?	1	mM	Acqueous extraxt of Alternaria sp. with NCBI Accession number: MT982648	fungal extract	Fungal extract	organic	Acqueous extraxt of Alternaria sp. with NCBI Accession number: MT982648	fungal extract	Fungal extract	organic	0.333	mg/mL	?	?	?	?	0.333	mg/mL	reducing;precursor	BA	?	?	?	?	?	?	?	?	?	washed	50% ethanol washing
Baker et al, Potentially Bioactive Fungus Mediated Silver Nanoparticles, Nanomaterials 2021, 11, 3227	Baker	2021	https://doi.org/10.3390/nano11123227	micosynthesis	single	Incubator	40	?	No	No	No	No	0	168	3	AgNO3	Sigma and Hi-Media Mumbai	?	1	mM	Acqueous extraxt of Alternaria sp. with NCBI Accession number: MT982648	fungal extract	Fungal extract	organic	Acqueous extraxt of Alternaria sp. with NCBI Accession number: MT982648	fungal extract	Fungal extract	organic	0.333	mg/mL	?	?	?	?	0.333	mg/mL	reducing;precursor	BA	?	?	?	?	?	?	?	?	?	washed	50% ethanol washing
Baker et al, Potentially Bioactive Fungus Mediated Silver Nanoparticles, Nanomaterials 2021, 11, 3227	Baker	2021	https://doi.org/10.3390/nano11123227	micosynthesis	single	Incubator	40	?	No	No	No	No	0	168	3	AgNO3	Sigma and Hi-Media Mumbai	?	1	mM	Acqueous extraxt of Alternaria sp. with NCBI Accession number: MT982648	fungal extract	Fungal extract	organic	Acqueous extraxt of Alternaria sp. with NCBI Accession number: MT982648	fungal extract	Fungal extract	organic	0.333	mg/mL	?	?	?	?	0.333	mg/mL	reducing;precursor	BA	?	?	?	?	?	?	?	?	?	washed	50% ethanol washing
Baker et al, Potentially Bioactive Fungus Mediated Silver Nanoparticles, Nanomaterials 2021, 11, 3227	Baker	2021	https://doi.org/10.3390/nano11123227	micosynthesis	single	Incubator	40	?	No	No	No	No	0	168	3	AgNO3	Sigma and Hi-Media Mumbai	?	1	mM	Acqueous extraxt of Alternaria sp. with NCBI Accession number: MT982648	fungal extract	Fungal extract	organic	Acqueous extraxt of Alternaria sp. with NCBI Accession number: MT982648	fungal extract	Fungal extract	organic	0.333	mg/mL	?	?	?	?	0.333	mg/mL	reducing;precursor	BA	?	?	?	?	?	?	?	?	?	washed	50% ethanol washing
Baker et al, Potentially Bioactive Fungus Mediated Silver Nanoparticles, Nanomaterials 2021, 11, 3227	Baker	2021	https://doi.org/10.3390/nano11123227	micosynthesis	single	Incubator	40	?	No	No	No	No	0	168	3	AgNO3	Sigma and Hi-Media Mumbai	?	1	mM	Acqueous extraxt of Alternaria sp. with NCBI Accession number: MT982648	fungal extract	Fungal extract	organic	Acqueous extraxt of Alternaria sp. with NCBI Accession number: MT982648	fungal extract	Fungal extract	organic	0.333	mg/mL	?	?	?	?	0.333	mg/mL	reducing;precursor	BA	?	?	?	?	?	?	?	?	?	washed	50% ethanol washing
Baker et al, Potentially Bioactive Fungus Mediated Silver Nanoparticles, Nanomaterials 2021, 11, 3227	Baker	2021	https://doi.org/10.3390/nano11123227	micosynthesis	single	Incubator	40	?	No	No	No	No	0	168	3	AgNO3	Sigma and Hi-Media Mumbai	?	1	mM	Acqueous extraxt of Alternaria sp. with NCBI Accession number: MT982648	fungal extract	Fungal extract	organic	Acqueous extraxt of Alternaria sp. with NCBI Accession number: MT982648	fungal extract	Fungal extract	organic	0.333	mg/mL	?	?	?	?	0.333	mg/mL	reducing;precursor	BA	?	?	?	?	?	?	?	?	?	washed	50% ethanol washing
Baker et al, Potentially Bioactive Fungus Mediated Silver Nanoparticles, Nanomaterials 2021, 11, 3227	Baker	2021	https://doi.org/10.3390/nano11123227	micosynthesis	single	Incubator	40	?	No	No	No	No	0	168	3	AgNO3	Sigma and Hi-Media Mumbai	?	1	mM	Acqueous extraxt of Alternaria sp. with NCBI Accession number: MT982648	fungal extract	Fungal extract	organic	Acqueous extraxt of Alternaria sp. with NCBI Accession number: MT982648	fungal extract	Fungal extract	organic	0.333	mg/mL	?	?	?	?	0.333	mg/mL	reducing;precursor	BA	?	?	?	?	?	?	?	?	?	washed	50% ethanol washing
Baker et al, Potentially Bioactive Fungus Mediated Silver Nanoparticles, Nanomaterials 2021, 11, 3227	Baker	2021	https://doi.org/10.3390/nano11123227	micosynthesis	single	Incubator	40	?	No	No	No	No	0	168	3	AgNO3	Sigma and Hi-Media Mumbai	?	1	mM	Acqueous extraxt of Alternaria sp. with NCBI Accession number: MT982648	fungal extract	Fungal extract	organic	Acqueous extraxt of Alternaria sp. with NCBI Accession number: MT982648	fungal extract	Fungal extract	organic	0.333	mg/mL	?	?	?	?	0.333	mg/mL	reducing;precursor	BA	?	?	?	?	?	?	?	?	?	washed	50% ethanol washing
Baker et al, Potentially Bioactive Fungus Mediated Silver Nanoparticles, Nanomaterials 2021, 11, 3227	Baker	2021	https://doi.org/10.3390/nano11123227	micosynthesis	single	Incubator	40	?	No	No	No	No	0	168	3	AgNO3	Sigma and Hi-Media Mumbai	?	1	mM	Acqueous extraxt of Alternaria sp. with NCBI Accession number: MT982648	fungal extract	Fungal extract	organic	Acqueous extraxt of Alternaria sp. with NCBI Accession number: MT982648	fungal extract	Fungal extract	organic	0.333	mg/mL	?	?	?	?	0.333	mg/mL	reducing;precursor	BA	?	?	?	?	?	?	?	?	?	washed	50% ethanol washing
Baker et al, Potentially Bioactive Fungus Mediated Silver Nanoparticles, Nanomaterials 2021, 11, 3227	Baker	2021	https://doi.org/10.3390/nano11123227	micosynthesis	single	Incubator	40	?	No	No	No	No	0	168	3	AgNO3	Sigma and Hi-Media Mumbai	?	1	mM	Acqueous extraxt of Alternaria sp. with NCBI Accession number: MT982648	fungal extract	Fungal extract	organic	Acqueous extraxt of Alternaria sp. with NCBI Accession number: MT982648	fungal extract	Fungal extract	organic	0.333	mg/mL	?	?	?	?	0.333	mg/mL	reducing;precursor	BA	?	?	?	?	?	?	?	?	?	washed	50% ethanol washing
Baker et al, Potentially Bioactive Fungus Mediated Silver Nanoparticles, Nanomaterials 2021, 11, 3227	Baker	2021	https://doi.org/10.3390/nano11123227	micosynthesis	single	Incubator	40	?	No	No	No	No	0	168	3	AgNO3	Sigma and Hi-Media Mumbai	?	1	mM	Acqueous extraxt of Alternaria sp. with NCBI Accession number: MT982648	fungal extract	Fungal extract	organic	Acqueous extraxt of Alternaria sp. with NCBI Accession number: MT982648	fungal extract	Fungal extract	organic	0.333	mg/mL	?	?	?	?	0.333	mg/mL	reducing;precursor	BA	?	?	?	?	?	?	?	?	?	washed	50% ethanol washing
Baker et al, Potentially Bioactive Fungus Mediated Silver Nanoparticles, Nanomaterials 2021, 11, 3227	Baker	2021	https://doi.org/10.3390/nano11123227	micosynthesis	single	Incubator	40	?	No	No	No	No	0	168	3	AgNO3	Sigma and Hi-Media Mumbai	?	1	mM	Acqueous extraxt of Alternaria sp. with NCBI Accession number: MT982648	fungal extract	Fungal extract	organic	Acqueous extraxt of Alternaria sp. with NCBI Accession number: MT982648	fungal extract	Fungal extract	organic	0.333	mg/mL	?	?	?	?	0.333	mg/mL	reducing;precursor	BA	?	?	?	?	?	?	?	?	?	washed	50% ethanol washing
Baker et al, Potentially Bioactive Fungus Mediated Silver Nanoparticles, Nanomaterials 2021, 11, 3227	Baker	2021	https://doi.org/10.3390/nano11123227	micosynthesis	single	Incubator	40	?	No	No	No	No	0	168	3	AgNO3	Sigma and Hi-Media Mumbai	?	1	mM	Acqueous extraxt of Alternaria sp. with NCBI Accession number: MT982648	fungal extract	Fungal extract	organic	Acqueous extraxt of Alternaria sp. with NCBI Accession number: MT982648	fungal extract	Fungal extract	organic	0.333	mg/mL	?	?	?	?	0.333	mg/mL	reducing;precursor	BA	?	?	?	?	?	?	?	?	?	washed	50% ethanol washing
Baker et al, Potentially Bioactive Fungus Mediated Silver Nanoparticles, Nanomaterials 2021, 11, 3227	Baker	2021	https://doi.org/10.3390/nano11123227	micosynthesis	single	Incubator	40	?	No	No	No	No	0	168	3	AgNO3	Sigma and Hi-Media Mumbai	?	1	mM	Acqueous extraxt of Alternaria sp. with NCBI Accession number: MT982648	fungal extract	Fungal extract	organic	Acqueous extraxt of Alternaria sp. with NCBI Accession number: MT982648	fungal extract	Fungal extract	organic	0.333	mg/mL	?	?	?	?	0.333	mg/mL	reducing;precursor	BA	?	?	?	?	?	?	?	?	?	washed	50% ethanol washing
Baker et al, Potentially Bioactive Fungus Mediated Silver Nanoparticles, Nanomaterials 2021, 11, 3227	Baker	2021	https://doi.org/10.3390/nano11123227	micosynthesis	single	Incubator	40	?	No	No	No	No	0	168	3	AgNO3	Sigma and Hi-Media Mumbai	?	1	mM	Acqueous extraxt of Alternaria sp. with NCBI Accession number: MT982648	fungal extract	Fungal extract	organic	Acqueous extraxt of Alternaria sp. with NCBI Accession number: MT982648	fungal extract	Fungal extract	organic	0.333	mg/mL	?	?	?	?	0.333	mg/mL	reducing;precursor	BA	?	?	?	?	?	?	?	?	?	washed	50% ethanol washing
Baker et al, Potentially Bioactive Fungus Mediated Silver Nanoparticles, Nanomaterials 2021, 11, 3227	Baker	2021	https://doi.org/10.3390/nano11123227	micosynthesis	single	Incubator	40	?	No	No	No	No	0	168	3	AgNO3	Sigma and Hi-Media Mumbai	?	1	mM	Acqueous extraxt of Alternaria sp. with NCBI Accession number: MT982648	fungal extract	Fungal extract	organic	Acqueous extraxt of Alternaria sp. with NCBI Accession number: MT982648	fungal extract	Fungal extract	organic	0.333	mg/mL	?	?	?	?	0.333	mg/mL	reducing;precursor	BA	?	?	?	?	?	?	?	?	?	washed	50% ethanol washing
Baker et al, Potentially Bioactive Fungus Mediated Silver Nanoparticles, Nanomaterials 2021, 11, 3227	Baker	2021	https://doi.org/10.3390/nano11123227	micosynthesis	single	Incubator	40	?	No	No	No	No	0	168	3	AgNO3	Sigma and Hi-Media Mumbai	?	1	mM	Acqueous extraxt of Alternaria sp. with NCBI Accession number: MT982648	fungal extract	Fungal extract	organic	Acqueous extraxt of Alternaria sp. with NCBI Accession number: MT982648	fungal extract	Fungal extract	organic	0.333	mg/mL	?	?	?	?	0.333	mg/mL	reducing;precursor	BA	?	?	?	?	?	?	?	?	?	washed	50% ethanol washing
Baker et al, Potentially Bioactive Fungus Mediated Silver Nanoparticles, Nanomaterials 2021, 11, 3227	Baker	2021	https://doi.org/10.3390/nano11123227	micosynthesis	single	Incubator	40	?	No	No	No	No	0	168	3	AgNO3	Sigma and Hi-Media Mumbai	?	1	mM	Acqueous extraxt of Alternaria sp. with NCBI Accession number: MT982648	fungal extract	Fungal extract	organic	Acqueous extraxt of Alternaria sp. with NCBI Accession number: MT982648	fungal extract	Fungal extract	organic	0.333	mg/mL	?	?	?	?	0.333	mg/mL	reducing;precursor	BA	?	?	?	?	?	?	?	?	?	washed	50% ethanol washing
Baker et al, Potentially Bioactive Fungus Mediated Silver Nanoparticles, Nanomaterials 2021, 11, 3227	Baker	2021	https://doi.org/10.3390/nano11123227	micosynthesis	single	Incubator	40	?	No	No	No	No	0	168	3	AgNO3	Sigma and Hi-Media Mumbai	?	1	mM	Acqueous extraxt of Alternaria sp. with NCBI Accession number: MT982648	fungal extract	Fungal extract	organic	Acqueous extraxt of Alternaria sp. with NCBI Accession number: MT982648	fungal extract	Fungal extract	organic	0.333	mg/mL	?	?	?	?	0.333	mg/mL	reducing;precursor	BA	?	?	?	?	?	?	?	?	?	washed	50% ethanol washing
Baker et al, Potentially Bioactive Fungus Mediated Silver Nanoparticles, Nanomaterials 2021, 11, 3227	Baker	2021	https://doi.org/10.3390/nano11123227	micosynthesis	single	Incubator	40	?	No	No	No	No	0	168	3	AgNO3	Sigma and Hi-Media Mumbai	?	1	mM	Acqueous extraxt of Alternaria sp. with NCBI Accession number: MT982648	fungal extract	Fungal extract	organic	Acqueous extraxt of Alternaria sp. with NCBI Accession number: MT982648	fungal extract	Fungal extract	organic	0.333	mg/mL	?	?	?	?	0.333	mg/mL	reducing;precursor	BA	?	?	?	?	?	?	?	?	?	washed	50% ethanol washing
Baker et al, Potentially Bioactive Fungus Mediated Silver Nanoparticles, Nanomaterials 2021, 11, 3227	Baker	2021	https://doi.org/10.3390/nano11123227	micosynthesis	single	Incubator	40	?	No	No	No	No	0	168	3	AgNO3	Sigma and Hi-Media Mumbai	?	1	mM	Acqueous extraxt of Alternaria sp. with NCBI Accession number: MT982648	fungal extract	Fungal extract	organic	Acqueous extraxt of Alternaria sp. with NCBI Accession number: MT982648	fungal extract	Fungal extract	organic	0.333	mg/mL	?	?	?	?	0.333	mg/mL	reducing;precursor	BA	?	?	?	?	?	?	?	?	?	washed	50% ethanol washing
Baker et al, Potentially Bioactive Fungus Mediated Silver Nanoparticles, Nanomaterials 2021, 11, 3227	Baker	2021	https://doi.org/10.3390/nano11123227	micosynthesis	single	Incubator	40	?	No	No	No	No	0	168	3	AgNO3	Sigma and Hi-Media Mumbai	?	1	mM	Acqueous extraxt of Alternaria sp. with NCBI Accession number: MT982648	fungal extract	Fungal extract	organic	Acqueous extraxt of Alternaria sp. with NCBI Accession number: MT982648	fungal extract	Fungal extract	organic	0.333	mg/mL	?	?	?	?	0.333	mg/mL	reducing;precursor	BA	?	?	?	?	?	?	?	?	?	washed	50% ethanol washing
Baker et al, Potentially Bioactive Fungus Mediated Silver Nanoparticles, Nanomaterials 2021, 11, 3227	Baker	2021	https://doi.org/10.3390/nano11123227	micosynthesis	single	Incubator	40	?	No	No	No	No	0	168	3	AgNO3	Sigma and Hi-Media Mumbai	?	1	mM	Acqueous extraxt of Alternaria sp. with NCBI Accession number: MT982648	fungal extract	Fungal extract	organic	Acqueous extraxt of Alternaria sp. with NCBI Accession number: MT982648	fungal extract	Fungal extract	organic	0.333	mg/mL	?	?	?	?	0.333	mg/mL	reducing;precursor	BA	?	?	?	?	?	?	?	?	?	washed	50% ethanol washing
Baker et al, Potentially Bioactive Fungus Mediated Silver Nanoparticles, Nanomaterials 2021, 11, 3227	Baker	2021	https://doi.org/10.3390/nano11123227	micosynthesis	single	Incubator	40	?	No	No	No	No	0	168	3	AgNO3	Sigma and Hi-Media Mumbai	?	1	mM	Acqueous extraxt of Alternaria sp. with NCBI Accession number: MT982648	fungal extract	Fungal extract	organic	Acqueous extraxt of Alternaria sp. with NCBI Accession number: MT982648	fungal extract	Fungal extract	organic	0.333	mg/mL	?	?	?	?	0.333	mg/mL	reducing;precursor	BA	?	?	?	?	?	?	?	?	?	washed	50% ethanol washing
Baker et al, Potentially Bioactive Fungus Mediated Silver Nanoparticles, Nanomaterials 2021, 11, 3227	Baker	2021	https://doi.org/10.3390/nano11123227	micosynthesis	single	Incubator	40	?	No	No	No	No	0	168	3	AgNO3	Sigma and Hi-Media Mumbai	?	1	mM	Acqueous extraxt of Alternaria sp. with NCBI Accession number: MT982648	fungal extract	Fungal extract	organic	Acqueous extraxt of Alternaria sp. with NCBI Accession number: MT982648	fungal extract	Fungal extract	organic	0.333	mg/mL	?	?	?	?	0.333	mg/mL	reducing;precursor	BA	?	?	?	?	?	?	?	?	?	washed	50% ethanol washing
Baker et al, Potentially Bioactive Fungus Mediated Silver Nanoparticles, Nanomaterials 2021, 11, 3227	Baker	2021	https://doi.org/10.3390/nano11123227	micosynthesis	single	Incubator	40	?	No	No	No	No	0	168	3	AgNO3	Sigma and Hi-Media Mumbai	?	1	mM	Acqueous extraxt of Alternaria sp. with NCBI Accession number: MT982648	fungal extract	Fungal extract	organic	Acqueous extraxt of Alternaria sp. with NCBI Accession number: MT982648	fungal extract	Fungal extract	organic	0.333	mg/mL	?	?	?	?	0.333	mg/mL	reducing;precursor	BA	?	?	?	?	?	?	?	?	?	washed	50% ethanol washing
Baker et al, Potentially Bioactive Fungus Mediated Silver Nanoparticles, Nanomaterials 2021, 11, 3227	Baker	2021	https://doi.org/10.3390/nano11123227	micosynthesis	single	Incubator	40	?	No	No	No	No	0	168	3	AgNO3	Sigma and Hi-Media Mumbai	?	1	mM	Acqueous extraxt of Alternaria sp. with NCBI Accession number: MT982648	fungal extract	Fungal extract	organic	Acqueous extraxt of Alternaria sp. with NCBI Accession number: MT982648	fungal extract	Fungal extract	organic	0.333	mg/mL	?	?	?	?	0.333	mg/mL	reducing;precursor	BA	?	?	?	?	?	?	?	?	?	washed	50% ethanol washing
Baker et al, Potentially Bioactive Fungus Mediated Silver Nanoparticles, Nanomaterials 2021, 11, 3227	Baker	2021	https://doi.org/10.3390/nano11123227	micosynthesis	single	Incubator	40	?	No	No	No	No	0	168	3	AgNO3	Sigma and Hi-Media Mumbai	?	1	mM	Acqueous extraxt of Alternaria sp. with NCBI Accession number: MT982648	fungal extract	Fungal extract	organic	Acqueous extraxt of Alternaria sp. with NCBI Accession number: MT982648	fungal extract	Fungal extract	organic	0.333	mg/mL	?	?	?	?	0.333	mg/mL	reducing;precursor	BA	?	?	?	?	?	?	?	?	?	washed	50% ethanol washing
Baker et al, Potentially Bioactive Fungus Mediated Silver Nanoparticles, Nanomaterials 2021, 11, 3227	Baker	2021	https://doi.org/10.3390/nano11123227	micosynthesis	single	Incubator	40	?	No	No	No	No	0	168	3	AgNO3	Sigma and Hi-Media Mumbai	?	1	mM	Acqueous extraxt of Alternaria sp. with NCBI Accession number: MT982648	fungal extract	Fungal extract	organic	Acqueous extraxt of Alternaria sp. with NCBI Accession number: MT982648	fungal extract	Fungal extract	organic	0.333	mg/mL	?	?	?	?	0.333	mg/mL	reducing;precursor	BA	?	?	?	?	?	?	?	?	?	washed	50% ethanol washing
Baker et al, Potentially Bioactive Fungus Mediated Silver Nanoparticles, Nanomaterials 2021, 11, 3227	Baker	2021	https://doi.org/10.3390/nano11123227	micosynthesis	single	Incubator	40	?	No	No	No	No	0	168	3	AgNO3	Sigma and Hi-Media Mumbai	?	1	mM	Acqueous extraxt of Alternaria sp. with NCBI Accession number: MT982648	fungal extract	Fungal extract	organic	Acqueous extraxt of Alternaria sp. with NCBI Accession number: MT982648	fungal extract	Fungal extract	organic	0.333	mg/mL	?	?	?	?	0.333	mg/mL	reducing;precursor	BA	?	?	?	?	?	?	?	?	?	washed	50% ethanol washing
Baker et al, Potentially Bioactive Fungus Mediated Silver Nanoparticles, Nanomaterials 2021, 11, 3227	Baker	2021	https://doi.org/10.3390/nano11123227	micosynthesis	single	Incubator	40	?	No	No	No	No	0	168	3	AgNO3	Sigma and Hi-Media Mumbai	?	1	mM	Acqueous extraxt of Alternaria sp. with NCBI Accession number: MT982648	fungal extract	Fungal extract	organic	Acqueous extraxt of Alternaria sp. with NCBI Accession number: MT982648	fungal extract	Fungal extract	organic	0.333	mg/mL	?	?	?	?	0.333	mg/mL	reducing;precursor	BA	?	?	?	?	?	?	?	?	?	washed	50% ethanol washing
Baker et al, Potentially Bioactive Fungus Mediated Silver Nanoparticles, Nanomaterials 2021, 11, 3227	Baker	2021	https://doi.org/10.3390/nano11123227	micosynthesis	single	Incubator	40	?	No	No	No	No	0	168	3	AgNO3	Sigma and Hi-Media Mumbai	?	1	mM	Acqueous extraxt of Alternaria sp. with NCBI Accession number: MT982648	fungal extract	Fungal extract	organic	Acqueous extraxt of Alternaria sp. with NCBI Accession number: MT982648	fungal extract	Fungal extract	organic	0.333	mg/mL	?	?	?	?	0.333	mg/mL	reducing;precursor	BA	?	?	?	?	?	?	?	?	?	washed	50% ethanol washing
Baker et al, Potentially Bioactive Fungus Mediated Silver Nanoparticles, Nanomaterials 2021, 11, 3227	Baker	2021	https://doi.org/10.3390/nano11123227	micosynthesis	single	Incubator	40	?	No	No	No	No	0	168	3	AgNO3	Sigma and Hi-Media Mumbai	?	1	mM	Acqueous extraxt of Alternaria sp. with NCBI Accession number: MT982648	fungal extract	Fungal extract	organic	Acqueous extraxt of Alternaria sp. with NCBI Accession number: MT982648	fungal extract	Fungal extract	organic	0.333	mg/mL	?	?	?	?	0.333	mg/mL	reducing;precursor	BA	?	?	?	?	?	?	?	?	?	washed	50% ethanol washing
Baker et al, Potentially Bioactive Fungus Mediated Silver Nanoparticles, Nanomaterials 2021, 11, 3227	Baker	2021	https://doi.org/10.3390/nano11123227	micosynthesis	single	Incubator	40	?	No	No	No	No	0	168	3	AgNO3	Sigma and Hi-Media Mumbai	?	1	mM	Acqueous extraxt of Alternaria sp. with NCBI Accession number: MT982648	fungal extract	Fungal extract	organic	Acqueous extraxt of Alternaria sp. with NCBI Accession number: MT982648	fungal extract	Fungal extract	organic	0.333	mg/mL	?	?	?	?	0.333	mg/mL	reducing;precursor	BA	?	?	?	?	?	?	?	?	?	washed	50% ethanol washing
Baker et al, Potentially Bioactive Fungus Mediated Silver Nanoparticles, Nanomaterials 2021, 11, 3227	Baker	2021	https://doi.org/10.3390/nano11123227	micosynthesis	single	Incubator	40	?	No	No	No	No	0	168	3	AgNO3	Sigma and Hi-Media Mumbai	?	1	mM	Acqueous extraxt of Alternaria sp. with NCBI Accession number: MT982648	fungal extract	Fungal extract	organic	Acqueous extraxt of Alternaria sp. with NCBI Accession number: MT982648	fungal extract	Fungal extract	organic	0.333	mg/mL	?	?	?	?	0.333	mg/mL	reducing;precursor	BA	?	?	?	?	?	?	?	?	?	washed	50% ethanol washing
Baker et al, Potentially Bioactive Fungus Mediated Silver Nanoparticles, Nanomaterials 2021, 11, 3227	Baker	2021	https://doi.org/10.3390/nano11123227	micosynthesis	single	Incubator	40	?	No	No	No	No	0	168	3	AgNO3	Sigma and Hi-Media Mumbai	?	1	mM	Acqueous extraxt of Alternaria sp. with NCBI Accession number: MT982648	fungal extract	Fungal extract	organic	Acqueous extraxt of Alternaria sp. with NCBI Accession number: MT982648	fungal extract	Fungal extract	organic	0.333	mg/mL	?	?	?	?	0.333	mg/mL	reducing;precursor	BA	?	?	?	?	?	?	?	?	?	washed	50% ethanol washing
Baker et al, Potentially Bioactive Fungus Mediated Silver Nanoparticles, Nanomaterials 2021, 11, 3227	Baker	2021	https://doi.org/10.3390/nano11123227	micosynthesis	single	Incubator	40	?	No	No	No	No	0	168	3	AgNO3	Sigma and Hi-Media Mumbai	?	1	mM	Acqueous extraxt of Alternaria sp. with NCBI Accession number: MT982648	fungal extract	Fungal extract	organic	Acqueous extraxt of Alternaria sp. with NCBI Accession number: MT982648	fungal extract	Fungal extract	organic	0.333	mg/mL	?	?	?	?	0.333	mg/mL	reducing;precursor	BA	?	?	?	?	?	?	?	?	?	washed	50% ethanol washing
Baker et al, Potentially Bioactive Fungus Mediated Silver Nanoparticles, Nanomaterials 2021, 11, 3227	Baker	2021	https://doi.org/10.3390/nano11123227	micosynthesis	single	Incubator	40	?	No	No	No	No	0	168	3	AgNO3	Sigma and Hi-Media Mumbai	?	1	mM	Acqueous extraxt of Alternaria sp. with NCBI Accession number: MT982648	fungal extract	Fungal extract	organic	Acqueous extraxt of Alternaria sp. with NCBI Accession number: MT982648	fungal extract	Fungal extract	organic	0.333	mg/mL	?	?	?	?	0.333	mg/mL	reducing;precursor	BA	?	?	?	?	?	?	?	?	?	washed	50% ethanol washing
Baker et al, Potentially Bioactive Fungus Mediated Silver Nanoparticles, Nanomaterials 2021, 11, 3227	Baker	2021	https://doi.org/10.3390/nano11123227	micosynthesis	single	Incubator	40	?	No	No	No	No	0	168	3	AgNO3	Sigma and Hi-Media Mumbai	?	1	mM	Acqueous extraxt of Alternaria sp. with NCBI Accession number: MT982648	fungal extract	Fungal extract	organic	Acqueous extraxt of Alternaria sp. with NCBI Accession number: MT982648	fungal extract	Fungal extract	organic	0.333	mg/mL	?	?	?	?	0.333	mg/mL	reducing;precursor	BA	?	?	?	?	?	?	?	?	?	washed	50% ethanol washing
Baker et al, Potentially Bioactive Fungus Mediated Silver Nanoparticles, Nanomaterials 2021, 11, 3227	Baker	2021	https://doi.org/10.3390/nano11123227	micosynthesis	single	Incubator	40	?	No	No	No	No	0	168	3	AgNO3	Sigma and Hi-Media Mumbai	?	1	mM	Acqueous extraxt of Alternaria sp. with NCBI Accession number: MT982648	fungal extract	Fungal extract	organic	Acqueous extraxt of Alternaria sp. with NCBI Accession number: MT982648	fungal extract	Fungal extract	organic	0.333	mg/mL	?	?	?	?	0.333	mg/mL	reducing;precursor	BA	?	?	?	?	?	?	?	?	?	washed	50% ethanol washing
Baker et al, Potentially Bioactive Fungus Mediated Silver Nanoparticles, Nanomaterials 2021, 11, 3227	Baker	2021	https://doi.org/10.3390/nano11123227	micosynthesis	single	Incubator	40	?	No	No	No	No	0	168	3	AgNO3	Sigma and Hi-Media Mumbai	?	1	mM	Acqueous extraxt of Alternaria sp. with NCBI Accession number: MT982648	fungal extract	Fungal extract	organic	Acqueous extraxt of Alternaria sp. with NCBI Accession number: MT982648	fungal extract	Fungal extract	organic	0.333	mg/mL	?	?	?	?	0.333	mg/mL	reducing;precursor	BA	?	?	?	?	?	?	?	?	?	washed	50% ethanol washing
Baker et al, Potentially Bioactive Fungus Mediated Silver Nanoparticles, Nanomaterials 2021, 11, 3227	Baker	2021	https://doi.org/10.3390/nano11123227	micosynthesis	single	Incubator	40	?	No	No	No	No	0	168	3	AgNO3	Sigma and Hi-Media Mumbai	?	1	mM	Acqueous extraxt of Alternaria sp. with NCBI Accession number: MT982648	fungal extract	Fungal extract	organic	Acqueous extraxt of Alternaria sp. with NCBI Accession number: MT982648	fungal extract	Fungal extract	organic	0.333	mg/mL	?	?	?	?	0.333	mg/mL	reducing;precursor	BA	?	?	?	?	?	?	?	?	?	washed	50% ethanol washing
Baker et al, Potentially Bioactive Fungus Mediated Silver Nanoparticles, Nanomaterials 2021, 11, 3227	Baker	2021	https://doi.org/10.3390/nano11123227	micosynthesis	single	Incubator	40	?	No	No	No	No	0	168	3	AgNO3	Sigma and Hi-Media Mumbai	?	1	mM	Acqueous extraxt of Alternaria sp. with NCBI Accession number: MT982648	fungal extract	Fungal extract	organic	Acqueous extraxt of Alternaria sp. with NCBI Accession number: MT982648	fungal extract	Fungal extract	organic	0.333	mg/mL	?	?	?	?	0.333	mg/mL	reducing;precursor	BA	?	?	?	?	?	?	?	?	?	washed	50% ethanol washing
Baker et al, Potentially Bioactive Fungus Mediated Silver Nanoparticles, Nanomaterials 2021, 11, 3227	Baker	2021	https://doi.org/10.3390/nano11123227	micosynthesis	single	Incubator	40	?	No	No	No	No	0	168	3	AgNO3	Sigma and Hi-Media Mumbai	?	1	mM	Acqueous extraxt of Alternaria sp. with NCBI Accession number: MT982648	fungal extract	Fungal extract	organic	Acqueous extraxt of Alternaria sp. with NCBI Accession number: MT982648	fungal extract	Fungal extract	organic	0.333	mg/mL	?	?	?	?	0.333	mg/mL	reducing;precursor	BA	?	?	?	?	?	?	?	?	?	washed	50% ethanol washing
Baker et al, Potentially Bioactive Fungus Mediated Silver Nanoparticles, Nanomaterials 2021, 11, 3227	Baker	2021	https://doi.org/10.3390/nano11123227	micosynthesis	single	Incubator	40	?	No	No	No	No	0	168	3	AgNO3	Sigma and Hi-Media Mumbai	?	1	mM	Acqueous extraxt of Alternaria sp. with NCBI Accession number: MT982648	fungal extract	Fungal extract	organic	Acqueous extraxt of Alternaria sp. with NCBI Accession number: MT982648	fungal extract	Fungal extract	organic	0.333	mg/mL	?	?	?	?	0.333	mg/mL	reducing;precursor	BA	?	?	?	?	?	?	?	?	?	washed	50% ethanol washing
Baker et al, Potentially Bioactive Fungus Mediated Silver Nanoparticles, Nanomaterials 2021, 11, 3227	Baker	2021	https://doi.org/10.3390/nano11123227	micosynthesis	single	Incubator	40	?	No	No	No	No	0	168	3	AgNO3	Sigma and Hi-Media Mumbai	?	1	mM	Acqueous extraxt of Alternaria sp. with NCBI Accession number: MT982648	fungal extract	Fungal extract	organic	Acqueous extraxt of Alternaria sp. with NCBI Accession number: MT982648	fungal extract	Fungal extract	organic	0.333	mg/mL	?	?	?	?	0.333	mg/mL	reducing;precursor	BA	?	?	?	?	?	?	?	?	?	washed	50% ethanol washing
Baker et al, Potentially Bioactive Fungus Mediated Silver Nanoparticles, Nanomaterials 2021, 11, 3227	Baker	2021	https://doi.org/10.3390/nano11123227	micosynthesis	single	Incubator	40	?	No	No	No	No	0	168	3	AgNO3	Sigma and Hi-Media Mumbai	?	1	mM	Acqueous extraxt of Alternaria sp. with NCBI Accession number: MT982648	fungal extract	Fungal extract	organic	Acqueous extraxt of Alternaria sp. with NCBI Accession number: MT982648	fungal extract	Fungal extract	organic	0.333	mg/mL	?	?	?	?	0.333	mg/mL	reducing;precursor	BA	?	?	?	?	?	?	?	?	?	washed	50% ethanol washing
Baker et al, Potentially Bioactive Fungus Mediated Silver Nanoparticles, Nanomaterials 2021, 11, 3227	Baker	2021	https://doi.org/10.3390/nano11123227	micosynthesis	single	Incubator	40	?	No	No	No	No	0	168	3	AgNO3	Sigma and Hi-Media Mumbai	?	1	mM	Acqueous extraxt of Alternaria sp. with NCBI Accession number: MT982648	fungal extract	Fungal extract	organic	Acqueous extraxt of Alternaria sp. with NCBI Accession number: MT982648	fungal extract	Fungal extract	organic	0.333	mg/mL	?	?	?	?	0.333	mg/mL	reducing;precursor	BA	?	?	?	?	?	?	?	?	?	washed	50% ethanol washing
Baker et al, Potentially Bioactive Fungus Mediated Silver Nanoparticles, Nanomaterials 2021, 11, 3227	Baker	2021	https://doi.org/10.3390/nano11123227	micosynthesis	single	Incubator	40	?	No	No	No	No	0	168	3	AgNO3	Sigma and Hi-Media Mumbai	?	1	mM	Acqueous extraxt of Alternaria sp. with NCBI Accession number: MT982648	fungal extract	Fungal extract	organic	Acqueous extraxt of Alternaria sp. with NCBI Accession number: MT982648	fungal extract	Fungal extract	organic	0.333	mg/mL	?	?	?	?	0.333	mg/mL	reducing;precursor	BA	?	?	?	?	?	?	?	?	?	washed	50% ethanol washing
Baker et al, Potentially Bioactive Fungus Mediated Silver Nanoparticles, Nanomaterials 2021, 11, 3227	Baker	2021	https://doi.org/10.3390/nano11123227	micosynthesis	single	Incubator	40	?	No	No	No	No	0	168	3	AgNO3	Sigma and Hi-Media Mumbai	?	1	mM	Acqueous extraxt of Alternaria sp. with NCBI Accession number: MT982648	fungal extract	Fungal extract	organic	Acqueous extraxt of Alternaria sp. with NCBI Accession number: MT982648	fungal extract	Fungal extract	organic	0.333	mg/mL	?	?	?	?	0.333	mg/mL	reducing;precursor	BA	?	?	?	?	?	?	?	?	?	washed	50% ethanol washing
Baker et al, Potentially Bioactive Fungus Mediated Silver Nanoparticles, Nanomaterials 2021, 11, 3227	Baker	2021	https://doi.org/10.3390/nano11123227	micosynthesis	single	Incubator	40	?	No	No	No	No	0	168	3	AgNO3	Sigma and Hi-Media Mumbai	?	1	mM	Acqueous extraxt of Alternaria sp. with NCBI Accession number: MT982648	fungal extract	Fungal extract	organic	Acqueous extraxt of Alternaria sp. with NCBI Accession number: MT982648	fungal extract	Fungal extract	organic	0.333	mg/mL	?	?	?	?	0.333	mg/mL	reducing;precursor	BA	?	?	?	?	?	?	?	?	?	washed	50% ethanol washing
Baker et al, Potentially Bioactive Fungus Mediated Silver Nanoparticles, Nanomaterials 2021, 11, 3227	Baker	2021	https://doi.org/10.3390/nano11123227	micosynthesis	single	Incubator	40	?	No	No	No	No	0	168	3	AgNO3	Sigma and Hi-Media Mumbai	?	1	mM	Acqueous extraxt of Alternaria sp. with NCBI Accession number: MT982648	fungal extract	Fungal extract	organic	Acqueous extraxt of Alternaria sp. with NCBI Accession number: MT982648	fungal extract	Fungal extract	organic	0.333	mg/mL	?	?	?	?	0.333	mg/mL	reducing;precursor	BA	?	?	?	?	?	?	?	?	?	washed	50% ethanol washing
Baker et al, Potentially Bioactive Fungus Mediated Silver Nanoparticles, Nanomaterials 2021, 11, 3227	Baker	2021	https://doi.org/10.3390/nano11123227	micosynthesis	single	Incubator	40	?	No	No	No	No	0	168	3	AgNO3	Sigma and Hi-Media Mumbai	?	1	mM	Acqueous extraxt of Alternaria sp. with NCBI Accession number: MT982648	fungal extract	Fungal extract	organic	Acqueous extraxt of Alternaria sp. with NCBI Accession number: MT982648	fungal extract	Fungal extract	organic	0.333	mg/mL	?	?	?	?	0.333	mg/mL	reducing;precursor	BA	?	?	?	?	?	?	?	?	?	washed	50% ethanol washing
Baker et al, Potentially Bioactive Fungus Mediated Silver Nanoparticles, Nanomaterials 2021, 11, 3227	Baker	2021	https://doi.org/10.3390/nano11123227	micosynthesis	single	Incubator	40	?	No	No	No	No	0	168	3	AgNO3	Sigma and Hi-Media Mumbai	?	1	mM	Acqueous extraxt of Alternaria sp. with NCBI Accession number: MT982648	fungal extract	Fungal extract	organic	Acqueous extraxt of Alternaria sp. with NCBI Accession number: MT982648	fungal extract	Fungal extract	organic	0.333	mg/mL	?	?	?	?	0.333	mg/mL	reducing;precursor	BA	?	?	?	?	?	?	?	?	?	washed	50% ethanol washing
Baker et al, Potentially Bioactive Fungus Mediated Silver Nanoparticles, Nanomaterials 2021, 11, 3227	Baker	2021	https://doi.org/10.3390/nano11123227	micosynthesis	single	Incubator	40	?	No	No	No	No	0	168	3	AgNO3	Sigma and Hi-Media Mumbai	?	1	mM	Acqueous extraxt of Alternaria sp. with NCBI Accession number: MT982648	fungal extract	Fungal extract	organic	Acqueous extraxt of Alternaria sp. with NCBI Accession number: MT982648	fungal extract	Fungal extract	organic	0.333	mg/mL	?	?	?	?	0.333	mg/mL	reducing;precursor	BA	?	?	?	?	?	?	?	?	?	washed	50% ethanol washing
Baker et al, Potentially Bioactive Fungus Mediated Silver Nanoparticles, Nanomaterials 2021, 11, 3227	Baker	2021	https://doi.org/10.3390/nano11123227	micosynthesis	single	Incubator	40	?	No	No	No	No	0	168	3	AgNO3	Sigma and Hi-Media Mumbai	?	1	mM	Acqueous extraxt of Alternaria sp. with NCBI Accession number: MT982648	fungal extract	Fungal extract	organic	Acqueous extraxt of Alternaria sp. with NCBI Accession number: MT982648	fungal extract	Fungal extract	organic	0.333	mg/mL	?	?	?	?	0.333	mg/mL	reducing;precursor	BA	?	?	?	?	?	?	?	?	?	washed	50% ethanol washing
Baker et al, Potentially Bioactive Fungus Mediated Silver Nanoparticles, Nanomaterials 2021, 11, 3227	Baker	2021	https://doi.org/10.3390/nano11123227	micosynthesis	single	Incubator	40	?	No	No	No	No	0	168	3	AgNO3	Sigma and Hi-Media Mumbai	?	1	mM	Acqueous extraxt of Alternaria sp. with NCBI Accession number: MT982648	fungal extract	Fungal extract	organic	Acqueous extraxt of Alternaria sp. with NCBI Accession number: MT982648	fungal extract	Fungal extract	organic	0.333	mg/mL	?	?	?	?	0.333	mg/mL	reducing;precursor	BA	?	?	?	?	?	?	?	?	?	washed	50% ethanol washing
Baker et al, Potentially Bioactive Fungus Mediated Silver Nanoparticles, Nanomaterials 2021, 11, 3227	Baker	2021	https://doi.org/10.3390/nano11123227	micosynthesis	single	Incubator	40	?	No	No	No	No	0	168	3	AgNO3	Sigma and Hi-Media Mumbai	?	1	mM	Acqueous extraxt of Alternaria sp. with NCBI Accession number: MT982648	fungal extract	Fungal extract	organic	Acqueous extraxt of Alternaria sp. with NCBI Accession number: MT982648	fungal extract	Fungal extract	organic	0.333	mg/mL	?	?	?	?	0.333	mg/mL	reducing;precursor	BA	?	?	?	?	?	?	?	?	?	washed	50% ethanol washing
Baker et al, Potentially Bioactive Fungus Mediated Silver Nanoparticles, Nanomaterials 2021, 11, 3227	Baker	2021	https://doi.org/10.3390/nano11123227	micosynthesis	single	Incubator	40	?	No	No	No	No	0	168	3	AgNO3	Sigma and Hi-Media Mumbai	?	1	mM	Acqueous extraxt of Alternaria sp. with NCBI Accession number: MT982648	fungal extract	Fungal extract	organic	Acqueous extraxt of Alternaria sp. with NCBI Accession number: MT982648	fungal extract	Fungal extract	organic	0.333	mg/mL	?	?	?	?	0.333	mg/mL	reducing;precursor	BA	?	?	?	?	?	?	?	?	?	washed	50% ethanol washing
Baker et al, Potentially Bioactive Fungus Mediated Silver Nanoparticles, Nanomaterials 2021, 11, 3227	Baker	2021	https://doi.org/10.3390/nano11123227	micosynthesis	single	Incubator	40	?	No	No	No	No	0	168	3	AgNO3	Sigma and Hi-Media Mumbai	?	1	mM	Acqueous extraxt of Alternaria sp. with NCBI Accession number: MT982648	fungal extract	Fungal extract	organic	Acqueous extraxt of Alternaria sp. with NCBI Accession number: MT982648	fungal extract	Fungal extract	organic	0.333	mg/mL	?	?	?	?	0.333	mg/mL	reducing;precursor	BA	?	?	?	?	?	?	?	?	?	washed	50% ethanol washing
Baker et al, Potentially Bioactive Fungus Mediated Silver Nanoparticles, Nanomaterials 2021, 11, 3227	Baker	2021	https://doi.org/10.3390/nano11123227	micosynthesis	single	Incubator	40	?	No	No	No	No	0	168	3	AgNO3	Sigma and Hi-Media Mumbai	?	1	mM	Acqueous extraxt of Alternaria sp. with NCBI Accession number: MT982648	fungal extract	Fungal extract	organic	Acqueous extraxt of Alternaria sp. with NCBI Accession number: MT982648	fungal extract	Fungal extract	organic	0.333	mg/mL	?	?	?	?	0.333	mg/mL	reducing;precursor	BA	?	?	?	?	?	?	?	?	?	washed	50% ethanol washing
Baker et al, Potentially Bioactive Fungus Mediated Silver Nanoparticles, Nanomaterials 2021, 11, 3227	Baker	2021	https://doi.org/10.3390/nano11123227	micosynthesis	single	Incubator	40	?	No	No	No	No	0	168	3	AgNO3	Sigma and Hi-Media Mumbai	?	1	mM	Acqueous extraxt of Alternaria sp. with NCBI Accession number: MT982648	fungal extract	Fungal extract	organic	Acqueous extraxt of Alternaria sp. with NCBI Accession number: MT982648	fungal extract	Fungal extract	organic	0.333	mg/mL	?	?	?	?	0.333	mg/mL	reducing;precursor	BA	?	?	?	?	?	?	?	?	?	washed	50% ethanol washing
Baker et al, Potentially Bioactive Fungus Mediated Silver Nanoparticles, Nanomaterials 2021, 11, 3227	Baker	2021	https://doi.org/10.3390/nano11123227	micosynthesis	single	Incubator	40	?	No	No	No	No	0	168	3	AgNO3	Sigma and Hi-Media Mumbai	?	1	mM	Acqueous extraxt of Alternaria sp. with NCBI Accession number: MT982648	fungal extract	Fungal extract	organic	Acqueous extraxt of Alternaria sp. with NCBI Accession number: MT982648	fungal extract	Fungal extract	organic	0.333	mg/mL	?	?	?	?	0.333	mg/mL	reducing;precursor	BA	?	?	?	?	?	?	?	?	?	washed	50% ethanol washing
Baker et al, Potentially Bioactive Fungus Mediated Silver Nanoparticles, Nanomaterials 2021, 11, 3227	Baker	2021	https://doi.org/10.3390/nano11123227	micosynthesis	single	Incubator	40	?	No	No	No	No	0	168	3	AgNO3	Sigma and Hi-Media Mumbai	?	1	mM	Acqueous extraxt of Alternaria sp. with NCBI Accession number: MT982648	fungal extract	Fungal extract	organic	Acqueous extraxt of Alternaria sp. with NCBI Accession number: MT982648	fungal extract	Fungal extract	organic	0.333	mg/mL	?	?	?	?	0.333	mg/mL	reducing;precursor	BA	?	?	?	?	?	?	?	?	?	washed	50% ethanol washing
Baker et al, Potentially Bioactive Fungus Mediated Silver Nanoparticles, Nanomaterials 2021, 11, 3227	Baker	2021	https://doi.org/10.3390/nano11123227	micosynthesis	single	Incubator	40	?	No	No	No	No	0	168	3	AgNO3	Sigma and Hi-Media Mumbai	?	1	mM	Acqueous extraxt of Alternaria sp. with NCBI Accession number: MT982648	fungal extract	Fungal extract	organic	Acqueous extraxt of Alternaria sp. with NCBI Accession number: MT982648	fungal extract	Fungal extract	organic	0.333	mg/mL	?	?	?	?	0.333	mg/mL	reducing;precursor	BA	?	?	?	?	?	?	?	?	?	washed	50% ethanol washing
Baker et al, Potentially Bioactive Fungus Mediated Silver Nanoparticles, Nanomaterials 2021, 11, 3227	Baker	2021	https://doi.org/10.3390/nano11123227	micosynthesis	single	Incubator	40	?	No	No	No	No	0	168	3	AgNO3	Sigma and Hi-Media Mumbai	?	1	mM	Acqueous extraxt of Alternaria sp. with NCBI Accession number: MT982648	fungal extract	Fungal extract	organic	Acqueous extraxt of Alternaria sp. with NCBI Accession number: MT982648	fungal extract	Fungal extract	organic	0.333	mg/mL	?	?	?	?	0.333	mg/mL	reducing;precursor	BA	?	?	?	?	?	?	?	?	?	washed	50% ethanol washing
Baker et al, Potentially Bioactive Fungus Mediated Silver Nanoparticles, Nanomaterials 2021, 11, 3227	Baker	2021	https://doi.org/10.3390/nano11123227	micosynthesis	single	Incubator	40	?	No	No	No	No	0	168	3	AgNO3	Sigma and Hi-Media Mumbai	?	1	mM	Acqueous extraxt of Alternaria sp. with NCBI Accession number: MT982648	fungal extract	Fungal extract	organic	Acqueous extraxt of Alternaria sp. with NCBI Accession number: MT982648	fungal extract	Fungal extract	organic	0.333	mg/mL	?	?	?	?	0.333	mg/mL	reducing;precursor	BA	?	?	?	?	?	?	?	?	?	washed	50% ethanol washing
Baker et al, Potentially Bioactive Fungus Mediated Silver Nanoparticles, Nanomaterials 2021, 11, 3227	Baker	2021	https://doi.org/10.3390/nano11123227	micosynthesis	single	Incubator	40	?	No	No	No	No	0	168	3	AgNO3	Sigma and Hi-Media Mumbai	?	1	mM	Acqueous extraxt of Alternaria sp. with NCBI Accession number: MT982648	fungal extract	Fungal extract	organic	Acqueous extraxt of Alternaria sp. with NCBI Accession number: MT982648	fungal extract	Fungal extract	organic	0.333	mg/mL	?	?	?	?	0.333	mg/mL	reducing;precursor	BA	?	?	?	?	?	?	?	?	?	washed	50% ethanol washing
Baker et al, Potentially Bioactive Fungus Mediated Silver Nanoparticles, Nanomaterials 2021, 11, 3227	Baker	2021	https://doi.org/10.3390/nano11123227	micosynthesis	single	Incubator	40	?	No	No	No	No	0	168	3	AgNO3	Sigma and Hi-Media Mumbai	?	1	mM	Acqueous extraxt of Alternaria sp. with NCBI Accession number: MT982648	fungal extract	Fungal extract	organic	Acqueous extraxt of Alternaria sp. with NCBI Accession number: MT982648	fungal extract	Fungal extract	organic	0.333	mg/mL	?	?	?	?	0.333	mg/mL	reducing;precursor	BA	?	?	?	?	?	?	?	?	?	washed	50% ethanol washing
Baker et al, Potentially Bioactive Fungus Mediated Silver Nanoparticles, Nanomaterials 2021, 11, 3227	Baker	2021	https://doi.org/10.3390/nano11123227	micosynthesis	single	Incubator	40	?	No	No	No	No	0	168	3	AgNO3	Sigma and Hi-Media Mumbai	?	1	mM	Acqueous extraxt of Alternaria sp. with NCBI Accession number: MT982648	fungal extract	Fungal extract	organic	Acqueous extraxt of Alternaria sp. with NCBI Accession number: MT982648	fungal extract	Fungal extract	organic	0.333	mg/mL	?	?	?	?	0.333	mg/mL	reducing;precursor	BA	?	?	?	?	?	?	?	?	?	washed	50% ethanol washing
Baker et al, Potentially Bioactive Fungus Mediated Silver Nanoparticles, Nanomaterials 2021, 11, 3227	Baker	2021	https://doi.org/10.3390/nano11123227	micosynthesis	single	Incubator	40	?	No	No	No	No	0	168	3	AgNO3	Sigma and Hi-Media Mumbai	?	1	mM	Acqueous extraxt of Alternaria sp. with NCBI Accession number: MT982648	fungal extract	Fungal extract	organic	Acqueous extraxt of Alternaria sp. with NCBI Accession number: MT982648	fungal extract	Fungal extract	organic	0.333	mg/mL	?	?	?	?	0.333	mg/mL	reducing;precursor	BA	?	?	?	?	?	?	?	?	?	washed	50% ethanol washing
Baker et al, Potentially Bioactive Fungus Mediated Silver Nanoparticles, Nanomaterials 2021, 11, 3227	Baker	2021	https://doi.org/10.3390/nano11123227	micosynthesis	single	Incubator	40	?	No	No	No	No	0	168	3	AgNO3	Sigma and Hi-Media Mumbai	?	1	mM	Acqueous extraxt of Alternaria sp. with NCBI Accession number: MT982648	fungal extract	Fungal extract	organic	Acqueous extraxt of Alternaria sp. with NCBI Accession number: MT982648	fungal extract	Fungal extract	organic	0.333	mg/mL	?	?	?	?	0.333	mg/mL	reducing;precursor	BA	?	?	?	?	?	?	?	?	?	washed	50% ethanol washing
Baker et al, Potentially Bioactive Fungus Mediated Silver Nanoparticles, Nanomaterials 2021, 11, 3227	Baker	2021	https://doi.org/10.3390/nano11123227	micosynthesis	single	Incubator	40	?	No	No	No	No	0	168	3	AgNO3	Sigma and Hi-Media Mumbai	?	1	mM	Acqueous extraxt of Alternaria sp. with NCBI Accession number: MT982648	fungal extract	Fungal extract	organic	Acqueous extraxt of Alternaria sp. with NCBI Accession number: MT982648	fungal extract	Fungal extract	organic	0.333	mg/mL	?	?	?	?	0.333	mg/mL	reducing;precursor	BA	?	?	?	?	?	?	?	?	?	washed	50% ethanol washing
Baker et al, Potentially Bioactive Fungus Mediated Silver Nanoparticles, Nanomaterials 2021, 11, 3227	Baker	2021	https://doi.org/10.3390/nano11123227	micosynthesis	single	Incubator	40	?	No	No	No	No	0	168	3	AgNO3	Sigma and Hi-Media Mumbai	?	1	mM	Acqueous extraxt of Alternaria sp. with NCBI Accession number: MT982648	fungal extract	Fungal extract	organic	Acqueous extraxt of Alternaria sp. with NCBI Accession number: MT982648	fungal extract	Fungal extract	organic	0.333	mg/mL	?	?	?	?	0.333	mg/mL	reducing;precursor	BA	?	?	?	?	?	?	?	?	?	washed	50% ethanol washing
Baker et al, Potentially Bioactive Fungus Mediated Silver Nanoparticles, Nanomaterials 2021, 11, 3227	Baker	2021	https://doi.org/10.3390/nano11123227	micosynthesis	single	Incubator	40	?	No	No	No	No	0	168	3	AgNO3	Sigma and Hi-Media Mumbai	?	1	mM	Acqueous extraxt of Alternaria sp. with NCBI Accession number: MT982648	fungal extract	Fungal extract	organic	Acqueous extraxt of Alternaria sp. with NCBI Accession number: MT982648	fungal extract	Fungal extract	organic	0.333	mg/mL	?	?	?	?	0.333	mg/mL	reducing;precursor	BA	?	?	?	?	?	?	?	?	?	washed	50% ethanol washing
Baker et al, Potentially Bioactive Fungus Mediated Silver Nanoparticles, Nanomaterials 2021, 11, 3227	Baker	2021	https://doi.org/10.3390/nano11123227	micosynthesis	single	Incubator	40	?	No	No	No	No	0	168	3	AgNO3	Sigma and Hi-Media Mumbai	?	1	mM	Acqueous extraxt of Alternaria sp. with NCBI Accession number: MT982648	fungal extract	Fungal extract	organic	Acqueous extraxt of Alternaria sp. with NCBI Accession number: MT982648	fungal extract	Fungal extract	organic	0.333	mg/mL	?	?	?	?	0.333	mg/mL	reducing;precursor	BA	?	?	?	?	?	?	?	?	?	washed	50% ethanol washing
Baker et al, Potentially Bioactive Fungus Mediated Silver Nanoparticles, Nanomaterials 2021, 11, 3227	Baker	2021	https://doi.org/10.3390/nano11123227	micosynthesis	single	Incubator	40	?	No	No	No	No	0	168	3	AgNO3	Sigma and Hi-Media Mumbai	?	1	mM	Acqueous extraxt of Alternaria sp. with NCBI Accession number: MT982648	fungal extract	Fungal extract	organic	Acqueous extraxt of Alternaria sp. with NCBI Accession number: MT982648	fungal extract	Fungal extract	organic	0.333	mg/mL	?	?	?	?	0.333	mg/mL	reducing;precursor	BA	?	?	?	?	?	?	?	?	?	washed	50% ethanol washing
Baker et al, Potentially Bioactive Fungus Mediated Silver Nanoparticles, Nanomaterials 2021, 11, 3227	Baker	2021	https://doi.org/10.3390/nano11123227	micosynthesis	single	Incubator	40	?	No	No	No	No	0	168	3	AgNO3	Sigma and Hi-Media Mumbai	?	1	mM	Acqueous extraxt of Alternaria sp. with NCBI Accession number: MT982648	fungal extract	Fungal extract	organic	Acqueous extraxt of Alternaria sp. with NCBI Accession number: MT982648	fungal extract	Fungal extract	organic	0.333	mg/mL	?	?	?	?	0.333	mg/mL	reducing;precursor	BA	?	?	?	?	?	?	?	?	?	washed	50% ethanol washing
Baker et al, Potentially Bioactive Fungus Mediated Silver Nanoparticles, Nanomaterials 2021, 11, 3227	Baker	2021	https://doi.org/10.3390/nano11123227	micosynthesis	single	Incubator	40	?	No	No	No	No	0	168	3	AgNO3	Sigma and Hi-Media Mumbai	?	1	mM	Acqueous extraxt of Alternaria sp. with NCBI Accession number: MT982648	fungal extract	Fungal extract	organic	Acqueous extraxt of Alternaria sp. with NCBI Accession number: MT982648	fungal extract	Fungal extract	organic	0.333	mg/mL	?	?	?	?	0.333	mg/mL	reducing;precursor	BA	?	?	?	?	?	?	?	?	?	washed	50% ethanol washing
Baker et al, Potentially Bioactive Fungus Mediated Silver Nanoparticles, Nanomaterials 2021, 11, 3227	Baker	2021	https://doi.org/10.3390/nano11123227	micosynthesis	single	Incubator	40	?	No	No	No	No	0	168	3	AgNO3	Sigma and Hi-Media Mumbai	?	1	mM	Acqueous extraxt of Alternaria sp. with NCBI Accession number: MT982648	fungal extract	Fungal extract	organic	Acqueous extraxt of Alternaria sp. with NCBI Accession number: MT982648	fungal extract	Fungal extract	organic	0.333	mg/mL	?	?	?	?	0.333	mg/mL	reducing;precursor	BA	?	?	?	?	?	?	?	?	?	washed	50% ethanol washing
Baker et al, Potentially Bioactive Fungus Mediated Silver Nanoparticles, Nanomaterials 2021, 11, 3227	Baker	2021	https://doi.org/10.3390/nano11123227	micosynthesis	single	Incubator	40	?	No	No	No	No	0	168	3	AgNO3	Sigma and Hi-Media Mumbai	?	1	mM	Acqueous extraxt of Alternaria sp. with NCBI Accession number: MT982648	fungal extract	Fungal extract	organic	Acqueous extraxt of Alternaria sp. with NCBI Accession number: MT982648	fungal extract	Fungal extract	organic	0.333	mg/mL	?	?	?	?	0.333	mg/mL	reducing;precursor	BA	?	?	?	?	?	?	?	?	?	washed	50% ethanol washing
Baker et al, Potentially Bioactive Fungus Mediated Silver Nanoparticles, Nanomaterials 2021, 11, 3227	Baker	2021	https://doi.org/10.3390/nano11123227	micosynthesis	single	Incubator	40	?	No	No	No	No	0	168	3	AgNO3	Sigma and Hi-Media Mumbai	?	1	mM	Acqueous extraxt of Alternaria sp. with NCBI Accession number: MT982648	fungal extract	Fungal extract	organic	Acqueous extraxt of Alternaria sp. with NCBI Accession number: MT982648	fungal extract	Fungal extract	organic	0.333	mg/mL	?	?	?	?	0.333	mg/mL	reducing;precursor	BA	?	?	?	?	?	?	?	?	?	washed	50% ethanol washing
Baker et al, Potentially Bioactive Fungus Mediated Silver Nanoparticles, Nanomaterials 2021, 11, 3227	Baker	2021	https://doi.org/10.3390/nano11123227	micosynthesis	single	Incubator	40	?	No	No	No	No	0	168	3	AgNO3	Sigma and Hi-Media Mumbai	?	1	mM	Acqueous extraxt of Alternaria sp. with NCBI Accession number: MT982648	fungal extract	Fungal extract	organic	Acqueous extraxt of Alternaria sp. with NCBI Accession number: MT982648	fungal extract	Fungal extract	organic	0.333	mg/mL	?	?	?	?	0.333	mg/mL	reducing;precursor	BA	?	?	?	?	?	?	?	?	?	washed	50% ethanol washing
Baker et al, Potentially Bioactive Fungus Mediated Silver Nanoparticles, Nanomaterials 2021, 11, 3227	Baker	2021	https://doi.org/10.3390/nano11123227	micosynthesis	single	Incubator	40	?	No	No	No	No	0	168	3	AgNO3	Sigma and Hi-Media Mumbai	?	1	mM	Acqueous extraxt of Alternaria sp. with NCBI Accession number: MT982648	fungal extract	Fungal extract	organic	Acqueous extraxt of Alternaria sp. with NCBI Accession number: MT982648	fungal extract	Fungal extract	organic	0.333	mg/mL	?	?	?	?	0.333	mg/mL	reducing;precursor	BA	?	?	?	?	?	?	?	?	?	washed	50% ethanol washing
Baker et al, Potentially Bioactive Fungus Mediated Silver Nanoparticles, Nanomaterials 2021, 11, 3227	Baker	2021	https://doi.org/10.3390/nano11123227	micosynthesis	single	Incubator	40	?	No	No	No	No	0	168	3	AgNO3	Sigma and Hi-Media Mumbai	?	1	mM	Acqueous extraxt of Alternaria sp. with NCBI Accession number: MT982648	fungal extract	Fungal extract	organic	Acqueous extraxt of Alternaria sp. with NCBI Accession number: MT982648	fungal extract	Fungal extract	organic	0.333	mg/mL	?	?	?	?	0.333	mg/mL	reducing;precursor	BA	?	?	?	?	?	?	?	?	?	washed	50% ethanol washing
Baker et al, Potentially Bioactive Fungus Mediated Silver Nanoparticles, Nanomaterials 2021, 11, 3227	Baker	2021	https://doi.org/10.3390/nano11123227	micosynthesis	single	Incubator	40	?	No	No	No	No	0	168	3	AgNO3	Sigma and Hi-Media Mumbai	?	1	mM	Acqueous extraxt of Alternaria sp. with NCBI Accession number: MT982648	fungal extract	Fungal extract	organic	Acqueous extraxt of Alternaria sp. with NCBI Accession number: MT982648	fungal extract	Fungal extract	organic	0.333	mg/mL	?	?	?	?	0.333	mg/mL	reducing;precursor	BA	?	?	?	?	?	?	?	?	?	washed	50% ethanol washing
Baker et al, Potentially Bioactive Fungus Mediated Silver Nanoparticles, Nanomaterials 2021, 11, 3227	Baker	2021	https://doi.org/10.3390/nano11123227	micosynthesis	single	Incubator	40	?	No	No	No	No	0	168	3	AgNO3	Sigma and Hi-Media Mumbai	?	1	mM	Acqueous extraxt of Alternaria sp. with NCBI Accession number: MT982648	fungal extract	Fungal extract	organic	Acqueous extraxt of Alternaria sp. with NCBI Accession number: MT982648	fungal extract	Fungal extract	organic	0.333	mg/mL	?	?	?	?	0.333	mg/mL	reducing;precursor	BA	?	?	?	?	?	?	?	?	?	washed	50% ethanol washing
Baker et al, Potentially Bioactive Fungus Mediated Silver Nanoparticles, Nanomaterials 2021, 11, 3227	Baker	2021	https://doi.org/10.3390/nano11123227	micosynthesis	single	Incubator	40	?	No	No	No	No	0	168	3	AgNO3	Sigma and Hi-Media Mumbai	?	1	mM	Acqueous extraxt of Alternaria sp. with NCBI Accession number: MT982648	fungal extract	Fungal extract	organic	Acqueous extraxt of Alternaria sp. with NCBI Accession number: MT982648	fungal extract	Fungal extract	organic	0.333	mg/mL	?	?	?	?	0.333	mg/mL	reducing;precursor	BA	?	?	?	?	?	?	?	?	?	washed	50% ethanol washing
Baker et al, Potentially Bioactive Fungus Mediated Silver Nanoparticles, Nanomaterials 2021, 11, 3227	Baker	2021	https://doi.org/10.3390/nano11123227	micosynthesis	single	Incubator	40	?	No	No	No	No	0	168	3	AgNO3	Sigma and Hi-Media Mumbai	?	1	mM	Acqueous extraxt of Alternaria sp. with NCBI Accession number: MT982648	fungal extract	Fungal extract	organic	Acqueous extraxt of Alternaria sp. with NCBI Accession number: MT982648	fungal extract	Fungal extract	organic	0.333	mg/mL	?	?	?	?	0.333	mg/mL	reducing;precursor	BA	?	?	?	?	?	?	?	?	?	washed	50% ethanol washing
Baker et al, Potentially Bioactive Fungus Mediated Silver Nanoparticles, Nanomaterials 2021, 11, 3227	Baker	2021	https://doi.org/10.3390/nano11123227	micosynthesis	single	Incubator	40	?	No	No	No	No	0	168	3	AgNO3	Sigma and Hi-Media Mumbai	?	1	mM	Acqueous extraxt of Alternaria sp. with NCBI Accession number: MT982648	fungal extract	Fungal extract	organic	Acqueous extraxt of Alternaria sp. with NCBI Accession number: MT982648	fungal extract	Fungal extract	organic	0.333	mg/mL	?	?	?	?	0.333	mg/mL	reducing;precursor	BA	?	?	?	?	?	?	?	?	?	washed	50% ethanol washing
Baker et al, Potentially Bioactive Fungus Mediated Silver Nanoparticles, Nanomaterials 2021, 11, 3227	Baker	2021	https://doi.org/10.3390/nano11123227	micosynthesis	single	Incubator	40	?	No	No	No	No	0	168	3	AgNO3	Sigma and Hi-Media Mumbai	?	1	mM	Acqueous extraxt of Alternaria sp. with NCBI Accession number: MT982648	fungal extract	Fungal extract	organic	Acqueous extraxt of Alternaria sp. with NCBI Accession number: MT982648	fungal extract	Fungal extract	organic	0.333	mg/mL	?	?	?	?	0.333	mg/mL	reducing;precursor	BA	?	?	?	?	?	?	?	?	?	washed	50% ethanol washing
Baker et al, Potentially Bioactive Fungus Mediated Silver Nanoparticles, Nanomaterials 2021, 11, 3227	Baker	2021	https://doi.org/10.3390/nano11123227	micosynthesis	single	Incubator	40	?	No	No	No	No	0	168	3	AgNO3	Sigma and Hi-Media Mumbai	?	1	mM	Acqueous extraxt of Alternaria sp. with NCBI Accession number: MT982648	fungal extract	Fungal extract	organic	Acqueous extraxt of Alternaria sp. with NCBI Accession number: MT982648	fungal extract	Fungal extract	organic	0.333	mg/mL	?	?	?	?	0.333	mg/mL	reducing;precursor	BA	?	?	?	?	?	?	?	?	?	washed	50% ethanol washing
Baker et al, Potentially Bioactive Fungus Mediated Silver Nanoparticles, Nanomaterials 2021, 11, 3227	Baker	2021	https://doi.org/10.3390/nano11123227	micosynthesis	single	Incubator	40	?	No	No	No	No	0	168	3	AgNO3	Sigma and Hi-Media Mumbai	?	1	mM	Acqueous extraxt of Alternaria sp. with NCBI Accession number: MT982648	fungal extract	Fungal extract	organic	Acqueous extraxt of Alternaria sp. with NCBI Accession number: MT982648	fungal extract	Fungal extract	organic	0.333	mg/mL	?	?	?	?	0.333	mg/mL	reducing;precursor	BA	?	?	?	?	?	?	?	?	?	washed	50% ethanol washing
Baker et al, Potentially Bioactive Fungus Mediated Silver Nanoparticles, Nanomaterials 2021, 11, 3227	Baker	2021	https://doi.org/10.3390/nano11123227	micosynthesis	single	Incubator	40	?	No	No	No	No	0	168	3	AgNO3	Sigma and Hi-Media Mumbai	?	1	mM	Acqueous extraxt of Alternaria sp. with NCBI Accession number: MT982648	fungal extract	Fungal extract	organic	Acqueous extraxt of Alternaria sp. with NCBI Accession number: MT982648	fungal extract	Fungal extract	organic	0.333	mg/mL	?	?	?	?	0.333	mg/mL	reducing;precursor	BA	?	?	?	?	?	?	?	?	?	washed	50% ethanol washing
Baker et al, Potentially Bioactive Fungus Mediated Silver Nanoparticles, Nanomaterials 2021, 11, 3227	Baker	2021	https://doi.org/10.3390/nano11123227	micosynthesis	single	Incubator	40	?	No	No	No	No	0	168	3	AgNO3	Sigma and Hi-Media Mumbai	?	1	mM	Acqueous extraxt of Alternaria sp. with NCBI Accession number: MT982648	fungal extract	Fungal extract	organic	Acqueous extraxt of Alternaria sp. with NCBI Accession number: MT982648	fungal extract	Fungal extract	organic	0.333	mg/mL	?	?	?	?	0.333	mg/mL	reducing;precursor	BA	?	?	?	?	?	?	?	?	?	washed	50% ethanol washing
Baker et al, Potentially Bioactive Fungus Mediated Silver Nanoparticles, Nanomaterials 2021, 11, 3227	Baker	2021	https://doi.org/10.3390/nano11123227	micosynthesis	single	Incubator	40	?	No	No	No	No	0	168	3	AgNO3	Sigma and Hi-Media Mumbai	?	1	mM	Acqueous extraxt of Alternaria sp. with NCBI Accession number: MT982648	fungal extract	Fungal extract	organic	Acqueous extraxt of Alternaria sp. with NCBI Accession number: MT982648	fungal extract	Fungal extract	organic	0.333	mg/mL	?	?	?	?	0.333	mg/mL	reducing;precursor	BA	?	?	?	?	?	?	?	?	?	washed	50% ethanol washing
Baker et al, Potentially Bioactive Fungus Mediated Silver Nanoparticles, Nanomaterials 2021, 11, 3227	Baker	2021	https://doi.org/10.3390/nano11123227	micosynthesis	single	Incubator	40	?	No	No	No	No	0	168	3	AgNO3	Sigma and Hi-Media Mumbai	?	1	mM	Acqueous extraxt of Alternaria sp. with NCBI Accession number: MT982648	fungal extract	Fungal extract	organic	Acqueous extraxt of Alternaria sp. with NCBI Accession number: MT982648	fungal extract	Fungal extract	organic	0.333	mg/mL	?	?	?	?	0.333	mg/mL	reducing;precursor	BA	?	?	?	?	?	?	?	?	?	washed	50% ethanol washing
[truncated: 5,495 more rows]
[truncated: 73 more columns]

## Sheet: studies
Author	Year	DOI
[truncated: 219 more rows]

## Sheet: synthesis
Author	Year	Process	Steps	External_energy	Temp_Celcius	Conditions_light	Power_w	Stirring	Stiring_Speed_rpm_	Synthesis_Duration_h	Scale_synthesis_ml	Precursor_Purity_%	Precurcor_conc_mM	NEW_Cappingagent	NEW_cappingagent_Class	NEW_reducingagent	NEW_reducingagent_class	Capping agent concentration _mg/mL_	Reducing agent quantity _mL_	Orderofreagent_CODE	treatment	methods	speed	METRIC	time _min_	Temperaturedrying_°C_	time_min_temp	other	solution	Dissolution _uM_	UVVIS-PEAKS nm of NPs	UVVIS-PEAKS nm of reducing agent	shape	crystalstructure	ph	zeta potential _mV_	core size _nm_	crystallite size _nm_	hydrodynamic size _nm_	surface area _m2/g_	PDI
[truncated: 883 more rows]

[truncated: 3 more sheets: core_size, toxicological, antimicrobial]
